# Supplementary material for: Recombination and lineage-specific mutations linked to the emergence of SARS-CoV-2
Source: Genome Med. 2021 Aug 6;13:124. doi: 10.1186/s13073-021-00943-6 (PMC8343217; doi:10.1186/s13073-021-00943-6)
Supplement: Supplementary file 1 — Additional file 1. (xlsx file) Tables listing the sequences used in this study, and amino acids of interest in SARS-CoV-2. Table S1: Accession number (or GISAID name) of all sequences used in this study. Table S2: Conserved amino acids in SARS-CoV-2, not present in RaTG13. Table S3: Spike changes specific of SARS-CoV-2. Table S4: Acknowledges table for all samples retrieved from GISAID. [file 13073_2021_943_MOESM1_ESM.xlsx]

## Sheet: Table S1a sars, sars2, bats
Table S1a. SARS-CoV-2, SARS-CoV and bat SARS-like-CoV sequences used in the analyses
accession number (or name in GISAID)	host	Source	authors	Additional information	type of publication
KY417146	bat	Genbank	Hu,B., Zeng,L.P., Yang,X.L., Ge,X.Y., Zhang,W., Li,B., Xie,J.Z., Shen,X.R., Zhang,Y.Z., Wang,N., Luo,D.S., Zheng,X.S., Wang,M.N., Daszak,P., Wang,L.F., Cui,J. and Shi,Z.L.	Discovery of a rich gene pool of bat SARS-related coronaviruses provides new insights into the origin of SARS coronavirus	PLoS Pathog. 13 (11), e1006698 (2017)
KT444582	bat	Genbank	Yang,X.L., Hu,B., Wang,B., Wang,M.N., Zhang,Q., Zhang,W., Wu,L.J., Ge,X.Y., Zhang,Y.Z., Daszak,P., Wang,L.F. and Shi,Z.L.	Isolation and characterization of a novel bat coronavirus closely related to the direct progenitor of SARS coronavirus	J. Virol. (2015) In press
KY417152	bat	Genbank	Hu,B., Zeng,L.P., Yang,X.L., Ge,X.Y., Zhang,W., Li,B., Xie,J.Z., Shen,X.R., Zhang,Y.Z., Wang,N., Luo,D.S., Zheng,X.S., Wang,M.N., Daszak,P., Wang,L.F., Cui,J. and Shi,Z.L.	Discovery of a rich gene pool of bat SARS-related coronaviruses provides new insights into the origin of SARS coronavirus	PLoS Pathog. 13 (11), e1006698 (2017)
KY417151	bat	Genbank	Hu,B., Zeng,L.P., Yang,X.L., Ge,X.Y., Zhang,W., Li,B., Xie,J.Z., Shen,X.R., Zhang,Y.Z., Wang,N., Luo,D.S., Zheng,X.S., Wang,M.N., Daszak,P., Wang,L.F., Cui,J. and Shi,Z.L.	Discovery of a rich gene pool of bat SARS-related coronaviruses provides new insights into the origin of SARS coronavirus	PLoS Pathog. 13 (11), e1006698 (2017)
MK211376	bat	Genbank	Han,Y. and Wu,Z.	The identification of diverse bat alphacoronaviruses and betacoronaviruses in Chinese provinces provides new insights into the evolution and origin of CoV-related diseases	Direct submission
KJ473816	bat	Genbank	Wu,Z., Yang,L., Ren,X., Zhang,J., Yang,F., Zhang,S. and Jin,Q.	ORF8-Related Genetic Evidence for Chinese Horseshoe Bats as the Source of Human Severe Acute Respiratory Syndrome Coronavirus	J. Infect. Dis. 213 (4), 579-583 (2016)
KY770859	bat	Genbank	Lin,X.D., Wang,W., Hao,Z.Y., Wang,Z.X., Guo,W.P., Guan,X.Q., Wang,M.R., Wang,H.W., Zhou,R.H., Li,M.H., Tang,G.P., Wu,J., Holmes,E.C. and Zhang,Y.Z.	Extensive diversity of coronaviruses in bats from China	Virology 507, 1-10 (2017)
KY417145	bat	Genbank	Hu,B., Zeng,L.P., Yang,X.L., Ge,X.Y., Zhang,W., Li,B., Xie,J.Z., Shen,X.R., Zhang,Y.Z., Wang,N., Luo,D.S., Zheng,X.S., Wang,M.N., Daszak,P., Wang,L.F., Cui,J. and Shi,Z.L.	Discovery of a rich gene pool of bat SARS-related coronaviruses provides new insights into the origin of SARS coronavirus	PLoS Pathog. 13 (11), e1006698 (2017)
KY417142	bat	Genbank	Hu,B., Zeng,L.P., Yang,X.L., Ge,X.Y., Zhang,W., Li,B., Xie,J.Z., Shen,X.R., Zhang,Y.Z., Wang,N., Luo,D.S., Zheng,X.S., Wang,M.N., Daszak,P., Wang,L.F., Cui,J. and Shi,Z.L.	Discovery of a rich gene pool of bat SARS-related coronaviruses provides new insights into the origin of SARS coronavirus	PLoS Pathog. 13 (11), e1006698 (2017)
MK211377	bat	Genbank	Han,Y. and Wu,Z.	The identification of diverse bat alphacoronaviruses and betacoronaviruses in Chinese provinces provides new insights into the evolution and origin of CoV-related diseases	Direct submission
KY417148	bat	Genbank	Hu,B., Zeng,L.P., Yang,X.L., Ge,X.Y., Zhang,W., Li,B., Xie,J.Z., Shen,X.R., Zhang,Y.Z., Wang,N., Luo,D.S., Zheng,X.S., Wang,M.N., Daszak,P., Wang,L.F., Cui,J. and Shi,Z.L.	Discovery of a rich gene pool of bat SARS-related coronaviruses provides new insights into the origin of SARS coronavirus	PLoS Pathog. 13 (11), e1006698 (2017)
KJ473815	bat	Genbank	Wu,Z., Yang,L., Ren,X., Zhang,J., Yang,F., Zhang,S. and Jin,Q.	ORF8-Related Genetic Evidence for Chinese Horseshoe Bats as the Source of Human Severe Acute Respiratory Syndrome Coronavirus	J. Infect. Dis. 213 (4), 579-583 (2016)
JX993988	bat	Genbank	Yang,L., Wu,Z., Ren,X., Yang,F., He,G., Zhang,J., Dong,J., Sun,L., Zhu,Y., Du,J., Zhang,S. and Jin,Q.	Novel SARS-like Betacoronaviruses in Bats, China, 2011	Emerging Infect. Dis. 19 (6) (2013)
MK211374	bat	Genbank	Han,Y. and Wu,Z.	The identification of diverse bat alphacoronaviruses and betacoronaviruses in Chinese provinces provides new insights into the evolution and origin of CoV-related diseases	Direct submission
KJ473814	bat	Genbank	Wu,Z., Yang,L., Ren,X., Zhang,J., Yang,F., Zhang,S. and Jin,Q.	ORF8-Related Genetic Evidence for Chinese Horseshoe Bats as the Source of Human Severe Acute Respiratory Syndrome Coronavirus	J. Infect. Dis. 213 (4), 579-583 (2016)
DQ648857	bat	Genbank	Tang,X.C., Zhang,J.X., Zhang,S.Y., Wang,P., Fan,X.H., Li,L.F., Li,G., Dong,B.Q., Liu,W., Cheung,C.L., Xu,K.M., Song,W.J., Vijaykrishna,D., Poon,L.L., Peiris,J.S., Smith,G.J., Chen,H. and Guan,Y.	Prevalence and genetic diversity of coronaviruses in bats from China	J. Virol. 80 (15), 7481-7490 (2006)
JX993987	bat	Genbank	Yang,L., Wu,Z., Ren,X., Yang,F., He,G., Zhang,J., Dong,J., Sun,L., Zhu,Y., Du,J., Zhang,S. and Jin,Q.	Novel SARS-like Betacoronaviruses in Bats, China, 2011	Emerging Infect. Dis. 19 (6) (2013)
KF294457	bat	Genbank	Lin,X.D., Wang,W., Hao,Z.Y., Wang,Z.X., Guo,W.P., Guan,X.Q., Wang,M.R., Wang,H.W., Zhou,R.H., Li,M.H., Tang,G.P., Wu,J., Holmes,E.C. and Zhang,Y.Z.	Extensive diversity of coronaviruses in bats from China	Virology 507, 1-10 (2017)
GQ153547	bat	Genbank	Lau,S.K., Li,K.S., Huang,Y., Shek,C.T., Tse,H., Wang,M., Choi,G.K., Xu,H., Lam,C.S., Guo,R., Chan,K.H., Zheng,B.J., Woo,P.C. and Yuen,K.Y.	Ecoepidemiology and complete genome comparison of different strains of severe acute respiratory syndrome-related Rhinolophus bat coronavirus in China reveal bats as a reservoir for acute, self-limiting infection that allows recombination events	J. Virol. 84 (6), 2808-2819 (2010)
DQ084200	bat	Genbank	Lau,S.K., Woo,P.C., Li,K.S., Huang,Y., Tsoi,H.W., Wong,B.H., Wong,S.S., Leung,S.Y., Chan,K.H. and Yuen,K.Y.	Severe acute respiratory syndrome coronavirus-like virus in Chinese horseshoe bats	Proc. Natl. Acad. Sci. U.S.A. 102 (39), 14040-14045 (2005)
GQ153542	bat	Genbank	Lau,S.K., Li,K.S., Huang,Y., Shek,C.T., Tse,H., Wang,M., Choi,G.K., Xu,H., Lam,C.S., Guo,R., Chan,K.H., Zheng,B.J., Woo,P.C. and Yuen,K.Y.	Ecoepidemiology and complete genome comparison of different strains of severe acute respiratory syndrome-related Rhinolophus bat coronavirus in China reveal bats as a reservoir for acute, self-limiting infection that allows recombination events	J. Virol. 84 (6), 2808-2819 (2010)
MG772934	bat	Genbank	Hu,D., Zhu,C., Ai,L., He,T., Wang,Y., Ye,F., Yang,L., Ding,C., Zhu,X., Lv,R., Zhu,J., Hassan,B., Feng,Y., Tan,W. and Wang,C.	Genomic characterization and infectivity of a novel SARS-like coronavirus in Chinese bats	Emerg Microbes Infect 7 (1), 154 (2018)
MG772933	bat	Genbank	Hu,D., Zhu,C., Ai,L., He,T., Wang,Y., Ye,F., Yang,L., Ding,C., Zhu,X., Lv,R., Zhu,J., Hassan,B., Feng,Y., Tan,W. and Wang,C.	Genomic characterization and infectivity of a novel SARS-like coronavirus in Chinese bats	Emerg Microbes Infect 7 (1), 154 (2018)
GU190215	bat	Genbank	Drexler,J.F., Gloza-Rausch,F., Glende,J., Corman,V.M., Muth,D., Goettsche,M., Seebens,A., Niedrig,M., Pfefferle,S., Yordanov,S., Zhelyazkov,L., Hermanns,U., Vallo,P., Lukashev,A., Muller,M.A., Deng,H., Herrler,G. and Drosten,C.	Genomic Characterization of Severe Acute Respiratory Syndrome-Related Coronavirus in European Bats and Classification of Coronaviruses Based on Partial RNA-Dependent RNA Polymerase Gene Sequences	J. Virol. 84 (21), 11336-11349 (2010)
KY352407	bat	Genbank	Tao,Y. and Tong,S.	Complete Genome Sequence of a Severe Acute Respiratory Syndrome-Related Coronavirus from Kenyan Bats	Microbiol Resour Announc 8 (28), e00548-19 (2019)
DQ071615	bat	Genbank	Li,W., Shi,Z., Yu,M., Ren,W., Smith,C., Epstein,J.H., Wang,H., Crameri,G., Hu,Z., Zhang,H., Zhang,J., McEachern,J., Field,H., Daszak,P., Eaton,B.T., Zhang,S. and Wang,L.F.	Bats are natural reservoirs of SARS-like coronaviruses	Science 310 (5748), 676-679 (2005)
GQ153539	bat	Genbank	Lau,S.K., Li,K.S., Huang,Y., Shek,C.T., Tse,H., Wang,M., Choi,G.K., Xu,H., Lam,C.S., Guo,R., Chan,K.H., Zheng,B.J., Woo,P.C. and Yuen,K.Y.	Ecoepidemiology and complete genome comparison of different strains of severe acute respiratory syndrome-related Rhinolophus bat coronavirus in China reveal bats as a reservoir for acute, self-limiting infection that allows recombination events	J. Virol. 84 (6), 2808-2819 (2010)
GQ153540	bat	Genbank	Lau,S.K., Li,K.S., Huang,Y., Shek,C.T., Tse,H., Wang,M., Choi,G.K., Xu,H., Lam,C.S., Guo,R., Chan,K.H., Zheng,B.J., Woo,P.C. and Yuen,K.Y.	Ecoepidemiology and complete genome comparison of different strains of severe acute respiratory syndrome-related Rhinolophus bat coronavirus in China reveal bats as a reservoir for acute, self-limiting infection that allows recombination events	J. Virol. 84 (6), 2808-2819 (2010)
GQ153541	bat	Genbank	Lau,S.K., Li,K.S., Huang,Y., Shek,C.T., Tse,H., Wang,M., Choi,G.K., Xu,H., Lam,C.S., Guo,R., Chan,K.H., Zheng,B.J., Woo,P.C. and Yuen,K.Y.	Ecoepidemiology and complete genome comparison of different strains of severe acute respiratory syndrome-related Rhinolophus bat coronavirus in China reveal bats as a reservoir for acute, self-limiting infection that allows recombination events	J. Virol. 84 (6), 2808-2819 (2010)
DQ084199	bat	Genbank	Lau,S.K., Woo,P.C., Li,K.S., Huang,Y., Tsoi,H.W., Wong,B.H., Wong,S.S., Leung,S.Y., Chan,K.H. and Yuen,K.Y.	Severe acute respiratory syndrome coronavirus-like virus in Chinese horseshoe bats	Proc. Natl. Acad. Sci. U.S.A. 102 (39), 14040-14045 (2005)
DQ022305	bat	Genbank	Lau,S.K., Woo,P.C., Li,K.S., Huang,Y., Tsoi,H.W., Wong,B.H., Wong,S.S., Leung,S.Y., Chan,K.H. and Yuen,K.Y.	Severe acute respiratory syndrome coronavirus-like virus in Chinese horseshoe bats	Proc. Natl. Acad. Sci. U.S.A. 102 (39), 14040-14045 (2005)
GQ153544	bat	Genbank	Lau,S.K., Li,K.S., Huang,Y., Shek,C.T., Tse,H., Wang,M., Choi,G.K., Xu,H., Lam,C.S., Guo,R., Chan,K.H., Zheng,B.J., Woo,P.C. and Yuen,K.Y.	Ecoepidemiology and complete genome comparison of different strains of severe acute respiratory syndrome-related Rhinolophus bat coronavirus in China reveal bats as a reservoir for acute, self-limiting infection that allows recombination events	J. Virol. 84 (6), 2808-2819 (2010)
GQ153545	bat	Genbank	Lau,S.K., Li,K.S., Huang,Y., Shek,C.T., Tse,H., Wang,M., Choi,G.K., Xu,H., Lam,C.S., Guo,R., Chan,K.H., Zheng,B.J., Woo,P.C. and Yuen,K.Y.	Ecoepidemiology and complete genome comparison of different strains of severe acute respiratory syndrome-related Rhinolophus bat coronavirus in China reveal bats as a reservoir for acute, self-limiting infection that allows recombination events	J. Virol. 84 (6), 2808-2819 (2010)
GQ153546	bat	Genbank	Lau,S.K., Li,K.S., Huang,Y., Shek,C.T., Tse,H., Wang,M., Choi,G.K., Xu,H., Lam,C.S., Guo,R., Chan,K.H., Zheng,B.J., Woo,P.C. and Yuen,K.Y.	Ecoepidemiology and complete genome comparison of different strains of severe acute respiratory syndrome-related Rhinolophus bat coronavirus in China reveal bats as a reservoir for acute, self-limiting infection that allows recombination events	J. Virol. 84 (6), 2808-2819 (2010)
GQ153548	bat	Genbank	Lau,S.K., Li,K.S., Huang,Y., Shek,C.T., Tse,H., Wang,M., Choi,G.K., Xu,H., Lam,C.S., Guo,R., Chan,K.H., Zheng,B.J., Woo,P.C. and Yuen,K.Y.	Ecoepidemiology and complete genome comparison of different strains of severe acute respiratory syndrome-related Rhinolophus bat coronavirus in China reveal bats as a reservoir for acute, self-limiting infection that allows recombination events	J. Virol. 84 (6), 2808-2819 (2010)
GQ153543	bat	Genbank	Lau,S.K., Li,K.S., Huang,Y., Shek,C.T., Tse,H., Wang,M., Choi,G.K., Xu,H., Lam,C.S., Guo,R., Chan,K.H., Zheng,B.J., Woo,P.C. and Yuen,K.Y.	Ecoepidemiology and complete genome comparison of different strains of severe acute respiratory syndrome-related Rhinolophus bat coronavirus in China reveal bats as a reservoir for acute, self-limiting infection that allows recombination events	J. Virol. 84 (6), 2808-2819 (2010)
DQ412043	bat	Genbank	Li,W., Shi,Z., Yu,M., Ren,W., Smith,C., Epstein,J.H., Wang,H., Crameri,G., Hu,Z., Zhang,H., Zhang,J., McEachern,J., Field,H., Daszak,P., Eaton,B.T., Zhang,S. and Wang,L.F.	Bats are natural reservoirs of SARS-like coronaviruses	Science 310 (5748), 676-679 (2005)
DQ412042	bat	Genbank	Li,W., Shi,Z., Yu,M., Ren,W., Smith,C., Epstein,J.H., Wang,H., Crameri,G., Hu,Z., Zhang,H., Zhang,J., McEachern,J., Field,H., Daszak,P., Eaton,B.T., Zhang,S. and Wang,L.F.	Bats are natural reservoirs of SARS-like coronaviruses	Science 310 (5748), 676-679 (2005)
MN996532	bat (RATG13)	Genbank	Zhou,P., Yang,X.-L., Wang,X.-G., Hu,B., Zhang,L., Zhang,W., Si,H.-R., Zhu,Y., Li,B., Huang,C.-L., Chen,H.-D., Chen,J., Luo,Y., Guo,H., Jiang,R.-D., Liu,M.-Q., Chen,Y., Shen,X.-R., Wang,X., Zheng,X.-S., Zhao,K., Chen,Q.-J., Deng,F., Liu,L.-L., Yan,B., Zhan,F.-X., Wang,Y.-Y., Xiao,G.-F. and Shi,Z.-L.	A pneumonia outbreak associated with a new coronavirus of probable bat origin	Nature 579 (7798), 270-273 (2020)
NC_004718	human	Genbank	He,R., Dobie,F., Ballantine,M., Leeson,A., Li,Y., Bastien,N., Cutts,T., Andonov,A., Cao,J., Booth,T.F., Plummer,F.A., Tyler,S., Baker,L. and Li,X.	Analysis of multimerization of the SARS coronavirus nucleocapsid protein	Biochem. Biophys. Res. Commun. 316 (2), 476-483 (2004)
AY323977	human	Genbank	Vicenzi,E., Canducci,F., Pinna,D., Mancini,N., Carletti,S., Lazzarin,A., Bordignon,C., Poli,G. and Clementi,M.	Coronaviridae and SARS-associated coronavirus strain HSR1	Emerging Infect. Dis. 10 (3), 413-418 (2004)
AY291451	human	Genbank	Yeh,S.H., Wang,H.Y., Tsai,C.Y., Kao,C.L., Yang,J.Y., Liu,H.W., Su,I.J., Tsai,S.F., Chen,D.S. and Chen,P.J.	Characterization of severe acute respiratory syndrome coronavirus genomes in Taiwan: molecular epidemiology and genome evolution	Proc. Natl. Acad. Sci. U.S.A. 101 (8), 2542-2547 (2004)
AY427439	human	Genbank	Balotta,C., Corvasce,S., Violin,M., Galli,M., Moroni,M., Vigevani,G.M., Ruan,Y.J. and Salemi,M.	Direct Submission	Submitted (02-OCT-2003) Institute of Infectious and Tropical Diseases, 'L.Sacco' Hospital, University of Milan, Via G.B. Grassi, 74, Milan 20157, Italy
AY502928	human	Genbank	Yeh,S.H., Wang,H.Y., Tsai,C.Y., Kao,C.L., Yang,J.Y., Liu,H.W., Su,I.J., Tsai,S.F., Chen,D.S. and Chen,P.J.	Characterization of severe acute respiratory syndrome coronavirus genomes in Taiwan: molecular epidemiology and genome evolution	Proc. Natl. Acad. Sci. U.S.A. 101 (8), 2542-2547 (2004)
AY282752	human	Genbank	Tsui,S.K., Chim,S.S. and Lo,Y.M.	Coronavirus genomic-sequence variations and the epidemiology of the severe acute respiratory syndrome	N. Engl. J. Med. 349 (2), 187-188 (2003)
AY394998	human	Genbank	The SARS epidemiology consortium of Guangdong	From independent foci of epidemic outbreak to large genomic alteration in late phase viruses: evolution of the SARS-coronavirus	Direct submission
AY350750	human	Genbank	Zou,K., Zhu,H., Ding,K., Wang,Z., Liu,Y., Wang,T., Yang,J., Wei,G., Zhou,X., Zhang,W., Yu,Z., Fan,Z., Peng,X., Qin,C., Liu,X., Shen,Y., Ni,A. and Qiang,B.	Direct Submission	Submitted (24-JUL-2003) Biochemistry and Molecular Biology, Chinese Academy of Medical Sciences and Peking Union Medical College, 5# Dong Dan San Tiao, Beijing 100005, P.R. China
AY283794	human	Genbank	Ruan,Y.J., Wei,C.L., Ee,A.L., Vega,V.B., Thoreau,H., Su,S.T., Chia,J.M., Ng,P., Chiu,K.P., Lim,L., Zhang,T., Peng,C.K., Lin,E.O., Lee,N.M., Yee,S.L., Ng,L.F., Chee,R.E., Stanton,L.W., Long,P.M. and Liu,E.T.	Comparative full-length genome sequence analysis of 14 SARS coronavirus isolates and common mutations associated with putative origins of infection	Lancet 361 (9371), 1779-1785 (2003)
AY283796	human	Genbank	Ruan,Y.J., Wei,C.L., Ee,A.L., Vega,V.B., Thoreau,H., Su,S.T., Chia,J.M., Ng,P., Chiu,K.P., Lim,L., Zhang,T., Peng,C.K., Lin,E.O., Lee,N.M., Yee,S.L., Ng,L.F., Chee,R.E., Stanton,L.W., Long,P.M. and Liu,E.T.	Comparative full-length genome sequence analysis of 14 SARS coronavirus isolates and common mutations associated with putative origins of infection	Lancet 361 (9371), 1779-1785 (2003)
AY283797	human	Genbank	Ruan,Y.J., Wei,C.L., Ee,A.L., Vega,V.B., Thoreau,H., Su,S.T., Chia,J.M., Ng,P., Chiu,K.P., Lim,L., Zhang,T., Peng,C.K., Lin,E.O., Lee,N.M., Yee,S.L., Ng,L.F., Chee,R.E., Stanton,L.W., Long,P.M. and Liu,E.T.	Comparative full-length genome sequence analysis of 14 SARS coronavirus isolates and common mutations associated with putative origins of infection	Lancet 361 (9371), 1779-1785 (2003)
AY714217	human	Genbank	Liu,X., Frace,M., Rota,P.A., Matsuoka,Y., Comer,A., Ksiazek,T., Rollin,P., Cox,N., Bellini,W., Anderson,L. and Suliamen,I.	Direct Submission	Submitted (10-AUG-2004) Division of Viral and Rickettsial Diseases, Centers for Disease Control and Prevention, 1600 Clifton RD, NE, Atlanta, GA 30333, USA
EU371559	human	Genbank	Lu,Y.Y., Yan,J.Y., Wang,Z.G., Li,L.J., Cong,L.M., Cheng,S.Y. and Zhang,Y.J.	Direct Submission	Submitted (04-JAN-2008) Zhejiang Provincial Center for Disease Prevention and Control, 17 Laozhedazhi Road, Hangzhou 310009, Zhejiang, China
AY502929	human	Genbank	Yeh,S.H., Wang,H.Y., Tsai,C.Y., Kao,C.L., Yang,J.Y., Liu,H.W., Su,I.J., Tsai,S.F., Chen,D.S. and Chen,P.J.	Characterization of severe acute respiratory syndrome coronavirus genomes in Taiwan: molecular epidemiology and genome evolution	Proc. Natl. Acad. Sci. U.S.A. 101 (8), 2542-2547 (2004)
AY362699	human	Genbank	Yang,J.-Y., Lin,J.-h., Chiu,S.-C., Wang,S.-F., Lee,H.-C., Lin,Y.-C., Hsu,C.-K., Chen,H.-Y., Chen,P.-J. and Su,I.-J.	Completed and direct sequence of throat swab sample taken from the first index case in Hoping hospital outbreak	Direct submission
AY502931	human	Genbank	Yeh,S.H., Wang,H.Y., Tsai,C.Y., Kao,C.L., Yang,J.Y., Liu,H.W., Su,I.J., Tsai,S.F., Chen,D.S. and Chen,P.J.	Characterization of severe acute respiratory syndrome coronavirus genomes in Taiwan: molecular epidemiology and genome evolution	Proc. Natl. Acad. Sci. U.S.A. 101 (8), 2542-2547 (2004)
AY502930	human	Genbank	Yeh,S.H., Wang,H.Y., Tsai,C.Y., Kao,C.L., Yang,J.Y., Liu,H.W., Su,I.J., Tsai,S.F., Chen,D.S. and Chen,P.J.	Characterization of severe acute respiratory syndrome coronavirus genomes in Taiwan: molecular epidemiology and genome evolution	Proc. Natl. Acad. Sci. U.S.A. 101 (8), 2542-2547 (2004)
AP006557	human	Genbank	Shu,H.Y., Wu,K.M. and Tsai,S.F.	The complete genome of SARS coronavirus TWH	Published Only in Database (2003)
AY345986	human	Genbank	Chim,S.S.C., Tsui,S.K.W., Chan,K.C.A., Au,T.C.C., Hung,E.C.W., Tong,Y.K., Chiu,R.W.K., Ng,E.K.O., Chan,P.K.S., Chu,C.M., Sung,J.J.Y., Tam,J.S., Fung,K.P., Waye,M.M.Y., Lee,C.Y., Yuen,K.Y., Chung,S., Au-Yeang,C., Au,K.K.A., Chan,A.H., Chan,C.W., Kou,C.Y.C., Lam,W.Y., Lau,S.K., Lau,Y.M., Law,S.L., Law,P.T.W., Li,M.L.Y., Wan,A.W.K., Wong,C.H., Yiu,W.H., Lee,N., Wu,A., Tse,C.H., Chan,L.Y.S. and Lo,Y.…	Genomic characterisation of the severe acute respiratory syndrome coronavirus of Amoy Gardens outbreak in Hong Kong	Lancet 362 (9398), 1807-1808 (2003)
AY338174	human	Genbank	Shih,M.C., Peck,K., Chan,W.L., Chu,Y.P., Chen,J.C., Tsai,C.H. and Chang,J.G.	SARS-CoV infection was from at least two origins in the Taiwan area	Intervirology 48 (2-3), 124-132 (2005)
AY345988	human	Genbank	Chim,S.S.C., Tsui,S.K.W., Chan,K.C.A., Au,T.C.C., Hung,E.C.W., Tong,Y.K., Chiu,R.W.K., Ng,E.K.O., Chan,P.K.S., Chu,C.M., Sung,J.J.Y., Tam,J.S., Fung,K.P., Waye,M.M.Y., Lee,C.Y., Yuen,K.Y., Chung,S., Au-Yeang,C., Au,K.K.A., Chan,A.H., Chan,C.W., Kou,C.Y.C., Lam,W.Y., Lau,S.K., Lau,Y.M., Law,S.L., Law,P.T.W., Li,M.L.Y., Wan,A.W.K., Wong,C.H., Yiu,W.H., Lee,N., Wu,A., Tse,C.H., Chan,L.Y.S. and Lo,Y.…	Genomic characterisation of the severe acute respiratory syndrome coronavirus of Amoy Gardens outbreak in Hong Kong	Lancet 362 (9398), 1807-1808 (2003)
AY502932	human	Genbank	Yeh,S.H., Wang,H.Y., Tsai,C.Y., Kao,C.L., Yang,J.Y., Liu,H.W., Su,I.J., Tsai,S.F., Chen,D.S. and Chen,P.J.	Characterization of severe acute respiratory syndrome coronavirus genomes in Taiwan: molecular epidemiology and genome evolution	Proc. Natl. Acad. Sci. U.S.A. 101 (8), 2542-2547 (2004)
AY502923	human	Genbank	Yeh,S.H., Wang,H.Y., Tsai,C.Y., Kao,C.L., Yang,J.Y., Liu,H.W., Su,I.J., Tsai,S.F., Chen,D.S. and Chen,P.J.	Characterization of severe acute respiratory syndrome coronavirus genomes in Taiwan: molecular epidemiology and genome evolution	Proc. Natl. Acad. Sci. U.S.A. 101 (8), 2542-2547 (2004)
AP006561	human	Genbank	Shu,H.Y., Wu,K.M. and Tsai,S.F.	The complete genome of SARS coronavirus TWY	Published Only in Database (2003)
AP006560	human	Genbank	Shu,H.Y., Wu,K.M. and Tsai,S.F.	The complete genome of SARS coronavirus TWS	Published Only in Database (2003)
AP006558	human	Genbank	Shu,H.Y., Wu,K.M. and Tsai,S.F.	The complete genome of SARS coronavirus TWJ	Published Only in Database (2003)
AP006559	human	Genbank	Shu,H.Y., Wu,K.M. and Tsai,S.F.	The complete genome of SARS coronavirus TWK	Published Only in Database (2003)
AY348314	human	Genbank	Shih,M.C., Peck,K., Chan,W.L., Chu,Y.P., Chen,J.C., Tsai,C.H. and Chang,J.G.	SARS-CoV infection was from at least two origins in the Taiwan area	Intervirology 48 (2-3), 124-132 (2005)
AY357075	human	Genbank	Zou,K., Zhu,H., Ding,K., Wang,Z., Liu,Y., Wang,T., Yang,J., Wei,G., Zhou,X., Zhang,W., Yu,Z., Qin,C., Liu,X., Shen,Y., Ni,A. and Qiang,B.	Direct Submission	Submitted (31-JUL-2003) Biochemistry and Molecular Biology, Chinese Academy of Medical Sciences and Peking Union Medical College, 5# Dong Dan San Tiao, Beijing 100005, P.R. China
AY321118	human	Genbank	Yang,J.Y., Lin,J.H., Chiu,S.C., Wang,S.F., Lee,S.C., Lin,Y.C., Hsu,C.K., Chen,H.Y., Chang,J.G., Chen,P.J. and Su,I.J.	Genomic sequence of SARS isolate from the first fatal case in Taiwan	Direct submission
GU553363	human	Genbank	Spiro,D., Halpin,R., Wang,S., Hostetler,J., Hine,E., Overton,L., Tsitrin,T., Katzel,D., Sarmiento,M., Sitz,J., Amedeo,P., Caler,E., Lorenzi,H., Schobel,S., Sundaram,J., Poon,L. and Harrod,K.	Direct Submission	Submitted (15-JAN-2010) J. Craig Venter Institute, 9704 Medical Center Drive, Rockville, MD 20850, USA
AY502926	human	Genbank	Yeh,S.H., Wang,H.Y., Tsai,C.Y., Kao,C.L., Yang,J.Y., Liu,H.W., Su,I.J., Tsai,S.F., Chen,D.S. and Chen,P.J.	Characterization of severe acute respiratory syndrome coronavirus genomes in Taiwan: molecular epidemiology and genome evolution	Proc. Natl. Acad. Sci. U.S.A. 101 (8), 2542-2547 (2004)
AY502927	human	Genbank	Yeh,S.H., Wang,H.Y., Tsai,C.Y., Kao,C.L., Yang,J.Y., Liu,H.W., Su,I.J., Tsai,S.F., Chen,D.S. and Chen,P.J.	Characterization of severe acute respiratory syndrome coronavirus genomes in Taiwan: molecular epidemiology and genome evolution	Proc. Natl. Acad. Sci. U.S.A. 101 (8), 2542-2547 (2004)
FJ882963	human	Genbank	Spiro,D., Halpin,R., Wang,S., Hostetler,J., Hine,E., Overton,L., Tsitrin,T., Katzel,D., Sarmiento,M., Sitz,J., Amedeo,P., Caler,E., Lorenzi,H., Schobel,S., Sundaram,J. and Kistner,O.	Direct Submission	Submitted (31-MAR-2009) J. Craig Venter Institute, 9704 Medical Center Drive, Rockville, MD 20850, USA
AY283795	human	Genbank	Ruan,Y.J., Wei,C.L., Ee,A.L., Vega,V.B., Thoreau,H., Su,S.T., Chia,J.M., Ng,P., Chiu,K.P., Lim,L., Zhang,T., Peng,C.K., Lin,E.O., Lee,N.M., Yee,S.L., Ng,L.F., Chee,R.E., Stanton,L.W., Long,P.M. and Liu,E.T.	Comparative full-length genome sequence analysis of 14 SARS coronavirus isolates and common mutations associated with putative origins of infection	Lancet 361 (9371), 1779-1785 (2003)
AY310120	human	Genbank	Stadler,K., Masignani,V., Eickmann,M., Becker,S., Abrignani,S., Klenk,H.D. and Rappuoli,R.	SARS--beginning to understand a new virus	Nat. Rev. Microbiol. 1 (3), 209-218 (2003)
AY283798	human	Genbank	Ruan,Y.J., Wei,C.L., Ee,A.L., Vega,V.B., Thoreau,H., Su,S.T., Chia,J.M., Ng,P., Chiu,K.P., Lim,L., Zhang,T., Peng,C.K., Lin,E.O., Lee,N.M., Yee,S.L., Ng,L.F., Chee,R.E., Stanton,L.W., Long,P.M. and Liu,E.T.	Comparative full-length genome sequence analysis of 14 SARS coronavirus isolates and common mutations associated with putative origins of infection	Lancet 361 (9371), 1779-1785 (2003)
AY559088	human	Genbank	Vega,V.B., Ruan,Y., Liu,J., Lee,W.H., Wei,C.L., Se-Thoe,S.Y., Tang,K.F., Zhang,T., Kolatkar,P.R., Ooi,E.E., Ling,A.E., Stanton,L.W., Long,P.M. and Liu,E.T.	Mutational dynamics of the SARS coronavirus in cell culture and human populations isolated in 2003	BMC Infect. Dis. 4, 32 (2004)
AY338175	human	Genbank	Shih,M.C., Peck,K., Chan,W.L., Chu,Y.P., Chen,J.C., Tsai,C.H. and Chang,J.G.	SARS-CoV infection was from at least two origins in the Taiwan area	Intervirology 48 (2-3), 124-132 (2005)
AY357076	human	Genbank	Zou,K., Zhu,H., Ding,K., Wang,Z., Liu,Y., Wang,T., Yang,J., Wei,G., Zhou,X., Zhang,W., Yu,Z., Qin,C., Liu,X., Shen,Y., Ni,A. and Qiang,B.	Direct Submission	Submitted (31-JUL-2003) Biochemistry and Molecular Biology, Chinese Academy of Medical Sciences and Peking Union Medical College, 5# Dong Dan San Tiao, Beijing 100005, P.R. China
AY394982	human	Genbank	The SARS epidemiology consortium of Guangdong	From independent foci of epidemic outbreak to large genomic alteration in late phase viruses: evolution of the SARS-coronavirus	Direct submission
AY394983	human	Genbank	The SARS epidemiology consortium of Guangdong	From independent foci of epidemic outbreak to large genomic alteration in late phase viruses: evolution of the SARS-coronavirus	Direct submission
AY394989	human	Genbank	The SARS epidemiology consortium of Guangdong	From independent foci of epidemic outbreak to large genomic alteration in late phase viruses: evolution of the SARS-coronavirus	Direct submission
AY394990	human	Genbank	The SARS epidemiology consortium of Guangdong	From independent foci of epidemic outbreak to large genomic alteration in late phase viruses: evolution of the SARS-coronavirus	Direct submission
AY864805	human	Genbank	Bao,Q.Y. and Qi,Y.	Direct Submission	Submitted (26-DEC-2004) Institute of Biomedical Informatics, Wenzhou Medical College, Wenzhou 352000, China
AY864806	human	Genbank	Shang,L., Qi,Y., Bao,Q.Y., Tian,W., Xu,J.C., Feng,M.G. and Yang,H.M.	Polymorphism of SARS-CoV genomes	Yi Chuan Xue Bao 33 (4), 354-364 (2006)
AY394993	human	Genbank	The SARS epidemiology consortium of Guangdong	From independent foci of epidemic outbreak to large genomic alteration in late phase viruses: evolution of the SARS-coronavirus	Direct submission
AY394987	human	Genbank	The SARS epidemiology consortium of Guangdong	From independent foci of epidemic outbreak to large genomic alteration in late phase viruses: evolution of the SARS-coronavirus	Direct submission
AY394991	human	Genbank	The SARS epidemiology consortium of Guangdong	From independent foci of epidemic outbreak to large genomic alteration in late phase viruses: evolution of the SARS-coronavirus	Direct submission
AY394992	human	Genbank	The SARS epidemiology consortium of Guangdong	From independent foci of epidemic outbreak to large genomic alteration in late phase viruses: evolution of the SARS-coronavirus	Direct submission
AY278554	human	Genbank	Tsui,S.K., Chim,S.S. and Lo,Y.M.	Coronavirus genomic-sequence variations and the epidemiology of the severe acute respiratory syndrome	N. Engl. J. Med. 349 (2), 187-188 (2003)
AY278488	human	Genbank	Wu,Q., Zhang,Y., Lu,H., Wang,J., He,X., Liu,Y., Ye,C., Lin,W., Hu,J., Ji,J., Xu,J., Ye,J., Hu,Y., Chen,W., Li,S., Wang,J., Wang,J., Bi,S. and Yang,H.	The E protein is a multifunctional membrane protein of SARS-CoV	Genomics Proteomics Bioinformatics 1 (2), 131-144 (2003)
AY304495	human	Genbank	Guan,Y., Zheng,B.J., He,Y.Q., Liu,X.L., Zhuang,Z.X., Cheung,C.L., Luo,S.W., Li,P.H., Zhang,L.J., Guan,Y.J., Butt,K.M., Wong,K.L., Chan,K.W., Lim,W., Shortridge,K.F., Yuen,K.Y., Peiris,J.S. and Poon,L.L.	Isolation and characterization of viruses related to the SARS coronavirus from animals in southern China	Science 302 (5643), 276-278 (2003)
AY278491	human	Genbank	Zeng,F.Y., Chan,C.W., Chan,M.N., Chen,J.D., Chow,K.Y., Hon,C.C., Hui,K.H., Li,J., Li,V.Y., Wang,C.Y., Wang,P.Y., Guan,Y., Zheng,B., Poon,L.L., Chan,K.H., Yuen,K.Y., Peiris,J.S. and Leung,F.C.	The complete genome sequence of severe acute respiratory syndrome coronavirus strain HKU-39849 (HK-39)	Exp. Biol. Med. (Maywood) 228 (7), 866-873 (2003)
DQ182595	human	Genbank	Li,L., Wang,Z., Lu,Y., Bao,Q., Chen,S., Wu,N., Cheng,S., Weng,J., Zhang,Y., Yan,J., Mei,L., Wang,X., Zhu,H., Yu,Y., Zhang,M., Li,M., Yao,J., Lu,Q., Yao,P., Bo,X., Wo,J., Wang,S. and Hu,S.	Severe acute respiratory syndrome-associated coronavirus genotype and its characterization	Chin. Med. J. 116 (9), 1288-1292 (2003)
AY461660	human	Genbank	Onishchenko,G.G., Govorun,V.M., Sergienko,V.I., Akopian,T.A., Momynaliev,K.T., Vereshchagin,V.A., Lazarev,V.N., Karpov,V.A., Vasiliev,N.T., Markov,V.I., Merkulov,V.A., Maksimov,V.A., Melnikov,V.A. and Lopukhin,Y.M.	The complete genome of the SARS associated Coronavirus isolate SoD	Direct submission
AY559087	human	Genbank	Vega,V.B., Ruan,Y., Liu,J., Lee,W.H., Wei,C.L., Se-Thoe,S.Y., Tang,K.F., Zhang,T., Kolatkar,P.R., Ooi,E.E., Ling,A.E., Stanton,L.W., Long,P.M. and Liu,E.T.	Mutational dynamics of the SARS coronavirus in cell culture and human populations isolated in 2003	BMC Infect. Dis. 4, 32 (2004)
AY559084	human	Genbank	Vega,V.B., Ruan,Y., Liu,J., Lee,W.H., Wei,C.L., Se-Thoe,S.Y., Tang,K.F., Zhang,T., Kolatkar,P.R., Ooi,E.E., Ling,A.E., Stanton,L.W., Long,P.M. and Liu,E.T.	Mutational dynamics of the SARS coronavirus in cell culture and human populations isolated in 2003	BMC Infect. Dis. 4, 32 (2004)
AY502924	human	Genbank	Yeh,S.H., Wang,H.Y., Tsai,C.Y., Kao,C.L., Yang,J.Y., Liu,H.W., Su,I.J., Tsai,S.F., Chen,D.S. and Chen,P.J.	Characterization of severe acute respiratory syndrome coronavirus genomes in Taiwan: molecular epidemiology and genome evolution	Proc. Natl. Acad. Sci. U.S.A. 101 (8), 2542-2547 (2004)
AY394994	human	Genbank	The SARS epidemiology consortium of Guangdong	From independent foci of epidemic outbreak to large genomic alteration in late phase viruses: evolution of the SARS-coronavirus	Direct submission
AY394986	human	Genbank	The SARS epidemiology consortium of Guangdong	From independent foci of epidemic outbreak to large genomic alteration in late phase viruses: evolution of the SARS-coronavirus	Direct submission
AY394995	human	Genbank	The SARS epidemiology consortium of Guangdong	From independent foci of epidemic outbreak to large genomic alteration in late phase viruses: evolution of the SARS-coronavirus	Direct submission
AY559083	human	Genbank	Vega,V.B., Ruan,Y., Liu,J., Lee,W.H., Wei,C.L., Se-Thoe,S.Y., Tang,K.F., Zhang,T., Kolatkar,P.R., Ooi,E.E., Ling,A.E., Stanton,L.W., Long,P.M. and Liu,E.T.	Mutational dynamics of the SARS coronavirus in cell culture and human populations isolated in 2003	BMC Infect. Dis. 4, 32 (2004)
AY394850	human	Genbank	Yan,H., Xiao,G., Zhang,J., Hu,Y., Yuan,F., Cole,D.K., Zheng,C. and Gao,G.F.	SARS coronavirus induces apoptosis in Vero E6 cells	J. Med. Virol. 73 (3), 323-331 (2004)
DQ640652	human	Genbank	Cai,J.-P., Hei,A.-L., Hu,J.-H., Wang,S.-K., Zhang,C.-B., Dai,D.-P., Shen,Z.-Y., Guo,J., Li,M., Wu,Y.-S., Cheng,G., He,Y.-S. and Hou,M.	Direct Submission	Submitted (14-MAY-2006) National Center for Clinical Laboratory, Beijing Hospital, 1 Da Hua Road, Dong Dan, Beijing 100730, China
AY313906	human	Genbank	Song,H.D., Tu,C.C., Zhang,G.W., Wang,S.Y., Zheng,K., Lei,L.C., Chen,Q.X., Gao,Y.W., Zhou,H.Q., Xiang,H., Zheng,H.J., Chern,S.W., Cheng,F., Pan,C.M., Xuan,H., Chen,S.J., Luo,H.M., Zhou,D.H., Liu,Y.F., He,J.F., Qin,P.Z., Li,L.H., Ren,Y.Q., Liang,W.J., Yu,Y.D., Anderson,L., Wang,M., Xu,R.H., Wu,X.W., Zheng,H.Y., Chen,J.D., Liang,G., Gao,Y., Liao,M., Fang,L., Jiang,L.Y., Li,H., Chen,F., Di,B., He,L.J…	Cross-host evolution of severe acute respiratory syndrome coronavirus in palm civet and human	Proc. Natl. Acad. Sci. U.S.A. 102 (7), 2430-2435 (2005)
AY395003	human	Genbank	The SARS epidemiology consortium of Guangdong	From independent foci of epidemic outbreak to large genomic alteration in late phase viruses: evolution of the SARS-coronavirus	Direct submission
AY390556	human	Genbank	Zhou,X., Hou,J., He,M., Ding,Y., Wang,Z., Li,J., Liu,Z., Ma,S., Zhang,K., Pan,W., Zhang,J., He,J., Wang,Y., Xu,Y. and Wang,X.	SARS coronavirus GZ02 isolate genome sequence	Direct submission
AY278489	human	Genbank	Wu,Q., Zhang,Y., Lu,H., Wang,J., He,X., Liu,Y., Ye,C., Lin,W., Hu,J., Ji,J., Xu,J., Ye,J., Hu,Y., Chen,W., Li,S., Wang,J., Wang,J., Bi,S. and Yang,H.	The E protein is a multifunctional membrane protein of SARS-CoV	Genomics Proteomics Bioinformatics 1 (2), 131-144 (2003)
AY463059	human	Genbank	Yuan,Z., Zhang,X., Hu,Y., Lan,S., Zhou,Z., Wang,H. and Wen,Y.	Analysis of SARS coronavirus genome in Shanghai isolates	Direct submission
AY568539	human	Genbank	Song,H.D., Tu,C.C., Zhang,G.W., Wang,S.Y., Zheng,K., Lei,L.C., Chen,Q.X., Gao,Y.W., Zhou,H.Q., Xiang,H., Zheng,H.J., Chern,S.W., Cheng,F., Pan,C.M., Xuan,H., Chen,S.J., Luo,H.M., Zhou,D.H., Liu,Y.F., He,J.F., Qin,P.Z., Li,L.H., Ren,Y.Q., Liang,W.J., Yu,Y.D., Anderson,L., Wang,M., Xu,R.H., Wu,X.W., Zheng,H.Y., Chen,J.D., Liang,G., Gao,Y., Liao,M., Fang,L., Jiang,L.Y., Li,H., Chen,F., Di,B., He,L.J…	Cross-host evolution of severe acute respiratory syndrome coronavirus in palm civet and human	Proc. Natl. Acad. Sci. U.S.A. 102 (7), 2430-2435 (2005)
AY613947	human	Genbank	Song,H.D., Tu,C.C., Zhang,G.W., Wang,S.Y., Zheng,K., Lei,L.C., Chen,Q.X., Gao,Y.W., Zhou,H.Q., Xiang,H., Zheng,H.J., Chern,S.W., Cheng,F., Pan,C.M., Xuan,H., Chen,S.J., Luo,H.M., Zhou,D.H., Liu,Y.F., He,J.F., Qin,P.Z., Li,L.H., Ren,Y.Q., Liang,W.J., Yu,Y.D., Anderson,L., Wang,M., Xu,R.H., Wu,X.W., Zheng,H.Y., Chen,J.D., Liang,G., Gao,Y., Liao,M., Fang,L., Jiang,L.Y., Li,H., Chen,F., Di,B., He,L.J…	Cross-host evolution of severe acute respiratory syndrome coronavirus in palm civet and human	Proc. Natl. Acad. Sci. U.S.A. 102 (7), 2430-2435 (2005)
BetaCoV_Wuhan_IVDC-HB-01_2019_EPI_ISL_402119	human (wuhan 2019)	GISAID	Wenjie Tan?Xiang Zhao?Wenling Wang?Xuejun Ma?Yongzhong Jiang?Roujian Lu, Ji Wang, Weimin Zhou?Peihua Niu?Peipei Liu?Faxian Zhan?Weifeng Shi?Baoying Huang?Jun Liu?Li Zhao?Yao Meng?Xiaozhou He?Fei Ye?Na Zhu?Yang Li?Jing Chen?Wenbo Xu?George F. Gao?Guizhen Wu	National Institute for Viral Disease Control and Prevention, China CDC	Direct submission
BetaCoV_Wuhan_IVDC-HB-04_2020_EPI_ISL_402120	human (wuhan 2019)	GISAID	Wenjie Tan?Xiang Zhao?Wenling Wang?Xuejun Ma?Yongzhong Jiang?Roujian Lu?Ji Wang?Weimin Zhou?Peihua Niu?Peipei Liu?Faxian Zhan?Weifeng Shi?Baoying Huang?Jun Liu?Li Zhao?Yao Meng?Xiaozhou He?Fei Ye?Na Zhu?Yang Li?Jing Chen?Wenbo Xu?George F. Gao?Guizhen Wu	National Institute for Viral Disease Control and Prevention, China CDC	Direct submission
BetaCoV_Wuhan_IVDC-HB-05_2019_EPI_ISL_402121	human (wuhan 2019)	GISAID	Wenjie Tan?Xuejun Ma?Xiang Zhao?Wenling Wang?Yongzhong Jiang?Roujian Lu?Ji Wang?Peihua Niu, Weimin Zhou, Faxian Zhan?Weifeng Shi?Baoying Huang?Jun Liu?Li Zhao?Yao Meng?Fei Ye?Na Zhu, Xiaozhou He?Peipei Liu, Yang Li?Jing Chen?Wenbo Xu?George F. Gao?Guizhen Wu	National Institute for Viral Disease Control and Prevention, China CDC	Direct submission
BetaCoV_Wuhan_IPBCAMS-WH-01_2019_EPI_ISL_402123	human (wuhan 2019)	GISAID	Lili Ren, Jianwei Wang, Qi Jin, Zichun Xiang, Zhiqiang Wu, Chao Wu, Yiwei Liu	Institute of Pathogen Biology, Chinese Academy of Medical Sciences & Peking Union Medical College	Direct submission
BetaCoV_Wuhan_WIV04_2019_EPI_ISL_402124	human (wuhan 2019)	GISAID	Peng Zhou, Xing-Lou Yang, Ding-Yu Zhang, Lei Zhang, Yan Zhu, Hao-Rui Si, Zhengli Shi	Wuhan Institute of Virology, Chinese Academy of Sciences	Direct submission
BetaCoV_Wuhan-Hu-1_2019_EPI_ISL_402125	human (wuhan 2019)	GISAID	Zhang,Y.-Z., Wu,F., Chen,Y.-M., Pei,Y.-Y., Xu,L., Wang,W., Zhao,S., Yu,B., Hu,Y., Tao,Z.-W., Song,Z.-G., Tian,J.-H., Zhang,Y.-L., Liu,Y., Zheng,J.-J., Dai,F.-H., Wang,Q.-M., She,J.-L. and Zhu,T.-Y.	National Institute for Communicable Disease Control and Prevention (ICDC) Chinese Center for Disease Control and Prevention (China CDC)	Direct submission
BetaCoV_Wuhan_WIV02_2019_EPI_ISL_402127	human (wuhan 2019)	GISAID	Peng Zhou, Xing-Lou Yang, Ding-Yu Zhang, Lei Zhang, Yan Zhu, Hao-Rui Si, Zhengli Shi	Wuhan Institute of Virology, Chinese Academy of Sciences	Direct submission
BetaCoV_Wuhan_WIV05_2019_EPI_ISL_402128	human (wuhan 2019)	GISAID	Peng Zhou, Xing-Lou Yang, Ding-Yu Zhang, Lei Zhang, Yan Zhu, Hao-Rui Si, Zhengli Shi	Wuhan Institute of Virology, Chinese Academy of Sciences	Direct submission
BetaCoV_Wuhan_WIV06_2019_EPI_ISL_402129	human (wuhan 2019)	GISAID	Peng Zhou, Xing-Lou Yang, Ding-Yu Zhang, Lei Zhang, Yan Zhu, Hao-Rui Si, Zhengli Shi	Wuhan Institute of Virology, Chinese Academy of Sciences	Direct submission
BetaCoV_Wuhan_WIV07_2019_EPI_ISL_402130	human (wuhan 2019)	GISAID	Peng Zhou, Xing-Lou Yang, Ding-Yu Zhang, Lei Zhang, Yan Zhu, Hao-Rui Si, Zhengli Shi	Wuhan Institute of Virology, Chinese Academy of Sciences	Direct submission
BetaCoV_Wuhan_HBCDC-HB-01_2019_EPI_ISL_402132	human (wuhan 2019)	GISAID	Bin Fang, Xiang Li, Xiao Yu, Linlin Liu, Bo Yang, Faxian Zhan, Guojun Ye, Xixiang Huo, Junqiang Xu, Bo Yu, Kun Cai, Jing Li, Yongzhong Jiang.	Hubei Provincial Center for Disease Control and Prevention	Direct submission
BetaCoV_IPBCAMS-WH-05_2020_EPI_ISL_403928	human (wuhan 2019)	GISAID	Lili Ren, Jianwei Wang, Qi Jin, Zichun Xiang, Zhiqiang Wu, Chao Wu, Yiwei Liu	Institute of Pathogen Biology, Chinese Academy of Medical Sciences & Peking Union Medical College	Direct submission
BetaCoV_Wuhan_IPBCAMS-WH-04_2019_EPI_ISL_403929	human (wuhan 2019)	GISAID	Lili Ren, Jianwei Wang, Qi Jin, Zichun Xiang, Zhiqiang Wu, Chao Wu, Yiwei Liu	Institute of Pathogen Biology, Chinese Academy of Medical Sciences & Peking Union Medical College	Direct submission
BetaCoV_Wuhan_IPBCAMS-WH-03_2019_EPI_ISL_403930	human (wuhan 2019)	GISAID	Lili Ren, Jianwei Wang, Qi Jin, Zichun Xiang, Zhiqiang Wu, Chao Wu, Yiwei Liu	Institute of Pathogen Biology, Chinese Academy of Medical Sciences & Peking Union Medical College	Direct submission
BetaCoV_Wuhan_IPBCAMS-WH-02_2019_EPI_ISL_403931	human (wuhan 2019)	GISAID	Lili Ren, Jianwei Wang, Qi Jin, Zichun Xiang, Zhiqiang Wu, Chao Wu, Yiwei Liu	Institute of Pathogen Biology, Chinese Academy of Medical Sciences & Peking Union Medical College	Direct submission
BetaCoV_Guangdong_20SF012_2020_EPI_ISL_403932	human (wuhan 2019)	GISAID	Min Kang, Jie Wu, Jing Lu, Tao Liu, Baisheng Li, Shujiang Mei, Feng Ruan, Lifeng Lin, Changwen Ke, Haojie Zhong, Yingtao Zhang, Lirong Zou, Xuguang Chen, Qi Zhu, Jianpeng Xiao, Jianxiang Geng, Zhe Liu, Jianxiong Hu, Weilin Zeng, Xing Li, Yuhuang Liao, Xiujuan Tang, Songjian Xiao, Ying Wang, Yingchao Song, Xue Zhuang, Lijun Liang, Guanhao He, Huihong Deng, Tie Song, Jianfeng He, Wenjun Ma	Department of Microbiology, Guangdong Provincial Center for Diseases Control and Prevention	Direct submission
BetaCoV_Guangdong_20SF013_2020_EPI_ISL_403933	human (wuhan 2019)	GISAID	Min Kang, Jie Wu, Jing Lu, Tao Liu, Baisheng Li, Shujiang Mei, Feng Ruan, Lifeng Lin, Changwen Ke, Haojie Zhong, Yingtao Zhang, Lirong Zou, Xuguang Chen, Qi Zhu, Jianpeng Xiao, Jianxiang Geng, Zhe Liu, Jianxiong Hu, Weilin Zeng, Xing Li, Yuhuang Liao, Xiujuan Tang, Songjian Xiao, Ying Wang, Yingchao Song, Xue Zhuang, Lijun Liang, Guanhao He, Huihong Deng, Tie Song, Jianfeng He, Wenjun Ma	Department of Microbiology, Guangdong Provincial Center for Diseases Control and Prevention	Direct submission
BetaCoV_Guangdong_20SF014_2020_EPI_ISL_403934	human (wuhan 2019)	GISAID	Min Kang, Jie Wu, Jing Lu, Tao Liu, Baisheng Li, Shujiang Mei, Feng Ruan, Lifeng Lin, Changwen Ke, Haojie Zhong, Yingtao Zhang, Lirong Zou, Xuguang Chen, Qi Zhu, Jianpeng Xiao, Jianxiang Geng, Zhe Liu, Jianxiong Hu, Weilin Zeng, Xing Li, Yuhuang Liao, Xiujuan Tang, Songjian Xiao, Ying Wang, Yingchao Song, Xue Zhuang, Lijun Liang, Guanhao He, Huihong Deng, Tie Song, Jianfeng He, Wenjun Ma	Department of Microbiology, Guangdong Provincial Center for Diseases Control and Prevention	Direct submission
BetaCoV_Guangdong_20SF025_2020_EPI_ISL_403935	human (wuhan 2019)	GISAID	Min Kang, Jie Wu, Jing Lu, Tao Liu, Baisheng Li, Shujiang Mei, Feng Ruan, Lifeng Lin, Changwen Ke, Haojie Zhong, Yingtao Zhang, Lirong Zou, Xuguang Chen, Qi Zhu, Jianpeng Xiao, Jianxiang Geng, Zhe Liu, Jianxiong Hu, Weilin Zeng, Xing Li, Yuhuang Liao, Xiujuan Tang, Songjian Xiao, Ying Wang, Yingchao Song, Xue Zhuang, Lijun Liang, Guanhao He, Huihong Deng, Tie Song, Jianfeng He, Wenjun Ma	Department of Microbiology, Guangdong Provincial Center for Diseases Control and Prevention	Direct submission
BetaCoV_Guangdong_20SF028_2020_EPI_ISL_403936	human (wuhan 2019)	GISAID	Min Kang, Jie Wu, Jing Lu, Tao Liu, Baisheng Li, Shujiang Mei, Feng Ruan, Lifeng Lin, Changwen Ke, Haojie Zhong, Yingtao Zhang, Lirong Zou, Xuguang Chen, Qi Zhu, Jianpeng Xiao, Jianxiang Geng, Zhe Liu, Jianxiong Hu, Weilin Zeng, Xing Li, Yuhuang Liao, Xiujuan Tang, Songjian Xiao, Ying Wang, Yingchao Song, Xue Zhuang, Lijun Liang, Guanhao He, Huihong Deng, Tie Song, Jianfeng He, Wenjun Ma	Department of Microbiology, Guangdong Provincial Center for Diseases Control and Prevention	Direct submission
BetaCoV_Guangdong_20SF040_2020_EPI_ISL_403937	human (wuhan 2019)	GISAID	Min Kang, Jie Wu, Jing Lu, Tao Liu, Baisheng Li, Shujiang Mei, Feng Ruan, Lifeng Lin, Changwen Ke, Haojie Zhong, Yingtao Zhang, Lirong Zou, Xuguang Chen, Qi Zhu, Jianpeng Xiao, Jianxiang Geng, Zhe Liu, Jianxiong Hu, Weilin Zeng, Xing Li, Yuhuang Liao, Xiujuan Tang, Songjian Xiao, Ying Wang, Yingchao Song, Xue Zhuang, Lijun Liang, Guanhao He, Huihong Deng, Tie Song, Jianfeng He, Wenjun Ma	Department of Microbiology, Guangdong Provincial Center for Diseases Control and Prevention	Direct submission
BetaCoV_Nonthaburi_61_2020_EPI_ISL_403962	human (wuhan 2019)	GISAID	Pilailuk,Okada; Siripaporn,Phuygun; Thanutsapa,Thanadachakul; Supaporn,Wacharapluesadee; Sittiporn,Parnmen; Warawan,Wongboot; Sunthareeya,Waicharoen; Rome,Buathong; Malinee,Chittaganpitch; Nanthawan,Mekha	1. Department of Medical Sciences, Ministry of Public Health, Thailand 2. Thai Red Cross Emerging Infectious Diseases - Health Science Centre 3. Department of Disease Control, Ministry of Public Health, Thailand	Direct submission
BetaCoV_Nonthaburi_74_2020_EPI_ISL_403963	human (wuhan 2019)	GISAID	Pilailuk,Okada; Siripaporn,Phuygun; Thanutsapa,Thanadachakul; Supaporn,Wacharapluesadee; Sittiporn,Parnmen; Warawan,Wongboot; Sunthareeya,Waicharoen; Rome,Buathong; Malinee,Chittaganpitch; Nanthawan,Mekha	1. Department of Medical Sciences, Ministry of Public Health, Thailand 2. Thai Red Cross Emerging Infectious Diseases - Health Science Centre 3. Department of Disease Control, Ministry of Public Health, Thailand	Direct submission
BetaCoV_Zhejiang_WZ-01_2020_EPI_ISL_404227	human (wuhan 2019)	GISAID	Yin Chen, Yanjun Zhang, Haiyan Mao, Junhang Pan, Xiuyu Lou, Yiyu Lu, Juying Yan, Hanping Zhu, Jian Gao, Yan Feng, Yi Sun, Hao Yan, Zhen Li, Yisheng Sun, Liming Gong, Qiong Ge, Wen Shi, Xinying Wang, Wenwu Yao, Zhangnv Yang, Fang Xu, Chen Chen, Enfu Chen, Zhen Wang, Zhiping Chen, Jianmin Jiang, Chonggao Hu	Department of Microbiology, Zhejiang Provincial Center for Disease Control and Prevention	Direct submission
BetaCoV_Zhejiang_WZ-02_2020_EPI_ISL_404228	human (wuhan 2019)	GISAID	Yanjun Zhang, Yin Chen, Haiyan Mao, Junhang Pan, Xiuyu Lou, Yiyu Lu, Juying Yan, Hanping Zhu, Jian Gao, Yan Feng, Yi Sun, Hao Yan, Zhen Li, Yisheng Sun, Liming Gong, Qiong Ge, Wen Shi, Xinying Wang, Wenwu Yao, Zhangnv Yang, Fang Xu, Chen Chen, Enfu Chen, Zhen Wang, Zhiping Chen, Jianmin Jiang, Chonggao Hu	Department of Microbiology, Zhejiang Provincial Center for Disease Control and Prevention	Direct submission
BetaCoV_USA_IL1_2020_EPI_ISL_404253	human (wuhan 2019)	GISAID	Ying Tao, Krista Queen, Clinton R. Paden, Jing Zhang, Yan Li, Anna Uehara, Xiaoyan Lu, Brian Lynch, Senthil Kumar K. Sakthivel, Brett L. Whitaker, Shifaq Kamili, Lijuan Wang, Janna' R. Murray, Susan I. Gerber, Stephen Lindstrom, Suxiang Tong	Pathogen Discovery, Respiratory Viruses Branch, Division of Viral Diseases, Centers for Dieases Control and Prevention	Direct submission
BetaCoV_USA_WA1_2020_EPI_ISL_404895	human (wuhan 2019)	GISAID	Queen,K., Tao,Y., Li,Y., Paden,C.R., Lu,X., Zhang,J., Gerber,S.I., Lindstrom,S., Tong,S.	Division of Viral Diseases, Centers for Disease Control and Prevention	Direct submission
BetaCoV_Shenzhen_HKU-SZ-005_2020_EPI_ISL_405839	human (wuhan 2019)	GISAID	Chan,J.F.-W., Yuan,S., Kok,K.H., To,K.K.-W., Chu,H., Yang,J., Xing,F., Liu,J., Yip,C.C.-Y., Poon,R.W.-S., Tsai,H.W., Lo,S.K.-F., Chan,K.H., Poon,V.K.-M., Chan,W.M., Ip,J.D., Cai,J.P., Cheng,V.C.-C., Chen,H., Hui,C.K.-M. and Yuen,K.Y.	Li Ka Shing Faculty of Medicine, The University of Hong Kong	Direct submission
BetaCoV_Shenzhen_HKU-SZ-002_2020_EPI_ISL_406030	human (wuhan 2019)	GISAID	Chan,J.F.-W., Yuan,S., Kok,K.H., To,K.K.-W., Chu,H., Yang,J., Xing,F., Liu,J., Yip,C.C.-Y., Poon,R.W.-S., Tsai,H.W., Lo,S.K.-F., Chan,K.H., Poon,V.K.-M., Chan,W.M., Ip,J.D., Cai,J.P., Cheng,V.C.-C., Chen,H., Hui,C.K.-M. and Yuen,K.Y.	Li Ka Shing Faculty of Medicine, The University of Hong Kong	Direct submission
BetaCoV_Taiwan_2_2020_EPI_ISL_406031	human (wuhan 2019)	GISAID	Ji-Rong Yang, Yu-Chi Lin, Jung-Jung Mu, Ming-Tsan Liu, Shu-Ying Li	Centers for Disease Control, R.O.C. (Taiwan)	Direct submission
BetaCoV_USA_CA1_2020_EPI_ISL_406034	human (wuhan 2019)	GISAID	Anna Uehara, Krista Queen, Ying Tao, Yan Li, Clinton R. Paden, Jing Zhang, Xiaoyan Lu, Brian Lynch, Senthil Kumar K. Sakthivel, Brett L. Whitaker, Shifaq Kamili, Lijuan Wang, Janna' R. Murray, Susan I. Gerber, Stephen Lindstrom, Suxiang Tong	Pathogen Discovery, Respiratory Viruses Branch, Division of Viral Diseases, Centers for Dieases Control and Prevention	Direct submission
BetaCoV_USA_CA2_2020_EPI_ISL_406036	human (wuhan 2019)	GISAID	Anna Uehara, Krista Queen, Ying Tao, Yan Li, Clinton R. Paden, Jing Zhang, Xiaoyan Lu, Brian Lynch, Senthil Kumar K. Sakthivel, Brett L. Whitaker, Shifaq Kamili, Lijuan Wang, Janna' R. Murray, Susan I. Gerber, Stephen Lindstrom, Suxiang Tong	Pathogen Discovery, Respiratory Viruses Branch, Division of Viral Diseases, Centers for Dieases Control and Prevention	Direct submission
BetaCoV_USA_AZ1_2020_EPI_ISL_406223	human (wuhan 2019)	GISAID	Ying Tao, Clinton R. Paden, Krista Queen, Anna Uehara, Yan Li, Jing Zhang, Xiaoyan Lu, Brian Lynch, Senthil Kumar K. Sakthivel, Brett L. Whitaker, Shifaq Kamili, Lijuan Wang, Janna' R. Murray, Susan I. Gerber, Stephen Lindstrom, Suxiang Tong	Pathogen Discovery, Respiratory Viruses Branch, Division of Viral Diseases, Centers for Disease Control and Prevention	Direct submission
BetaCoV_Guangdong_20SF174_2020_EPI_ISL_406531	human (wuhan 2019)	GISAID	Min Kang, Jie Wu, Jing Lu, Tao Liu, Baisheng Li, Shujiang Mei, Feng Ruan, Lifeng Lin, Changwen Ke, Haojie Zhong, Yingtao Zhang, Lirong Zou, Xuguang Chen, Qi Zhu, Jianpeng Xiao, Jianxiang Geng, Zhe Liu, Jianxiong Hu, Weilin Zeng, Xing Li, Yuhuang Liao, Xiujuan Tang, Songjian Xiao, Ying Wang, Yingchao Song, Xue Zhuang, Lijun Liang, Guanhao He, Huihong Deng, Tie Song, Jianfeng He, Wenjun Ma	Guangdong Provincial Center for Disease Control and Prevention	Direct submission
BetaCoV_Guangzhou_20SF206_2020_EPI_ISL_406533	human (wuhan 2019)	GISAID	Min Kang, Jie Wu, Jing Lu, Tao Liu, Baisheng Li, Shujiang Mei, Feng Ruan, Lifeng Lin, Changwen Ke, Haojie Zhong, Yingtao Zhang, Lirong Zou, Xuguang Chen, Qi Zhu, Jianpeng Xiao, Jianxiang Geng, Zhe Liu, Jianxiong Hu, Weilin Zeng, Xing Li, Yuhuang Liao, Xiujuan Tang, Songjian Xiao, Ying Wang, Yingchao Song, Xue Zhuang, Lijun Liang, Guanhao He, Huihong Deng, Tie Song, Jianfeng He, Wenjun Ma	Guangdong Provincial Center for Diseases Control and Prevention	Direct submission
BetaCoV_Foshan_20SF207_2020_EPI_ISL_406534	human (wuhan 2019)	GISAID	Min Kang, Jie Wu, Jing Lu, Tao Liu, Baisheng Li, Shujiang Mei, Feng Ruan, Lifeng Lin, Changwen Ke, Haojie Zhong, Yingtao Zhang, Lirong Zou, Xuguang Chen, Qi Zhu, Jianpeng Xiao, Jianxiang Geng, Zhe Liu, Jianxiong Hu, Weilin Zeng, Xing Li, Yuhuang Liao, Xiujuan Tang, Songjian Xiao, Ying Wang, Yingchao Song, Xue Zhuang, Lijun Liang, Guanhao He, Huihong Deng, Tie Song, Jianfeng He, Wenjun Ma	Guangdong Provincial Center for Diseases Control and Prevention	Direct submission
BetaCoV_Foshan_20SF210_2020_EPI_ISL_406535	human (wuhan 2019)	GISAID	Min Kang, Jie Wu, Jing Lu, Tao Liu, Baisheng Li, Shujiang Mei, Feng Ruan, Lifeng Lin, Changwen Ke, Haojie Zhong, Yingtao Zhang, Lirong Zou, Xuguang Chen, Qi Zhu, Jianpeng Xiao, Jianxiang Geng, Zhe Liu, Jianxiong Hu, Weilin Zeng, Xing Li, Yuhuang Liao, Xiujuan Tang, Songjian Xiao, Ying Wang, Yingchao Song, Xue Zhuang, Lijun Liang, Guanhao He, Huihong Deng, Tie Song, Jianfeng He, Wenjun Ma	Guangdong Provincial Center for Diseases Control and Prevention	Direct submission
BetaCoV_Foshan_20SF211_2020_EPI_ISL_406536	human (wuhan 2019)	GISAID	Min Kang, Jie Wu, Jing Lu, Tao Liu, Baisheng Li, Shujiang Mei, Feng Ruan, Lifeng Lin, Changwen Ke, Haojie Zhong, Yingtao Zhang, Lirong Zou, Xuguang Chen, Qi Zhu, Jianpeng Xiao, Jianxiang Geng, Zhe Liu, Jianxiong Hu, Weilin Zeng, Xing Li, Yuhuang Liao, Xiujuan Tang, Songjian Xiao, Ying Wang, Yingchao Song, Xue Zhuang, Lijun Liang, Guanhao He, Huihong Deng, Tie Song, Jianfeng He, Wenjun Ma	Guangdong Provincial Center for Diseases Control and Prevention	Direct submission
BetaCoV_Guangdong_20SF201_2020_EPI_ISL_406538	human (wuhan 2019)	GISAID	Min Kang, Jie Wu, Jing Lu, Tao Liu, Baisheng Li, Shujiang Mei, Feng Ruan, Lifeng Lin, Changwen Ke, Haojie Zhong, Yingtao Zhang, Lirong Zou, Xuguang Chen, Qi Zhu, Jianpeng Xiao, Jianxiang Geng, Zhe Liu, Jianxiong Hu, Weilin Zeng, Xing Li, Yuhuang Liao, Xiujuan Tang, Songjian Xiao, Ying Wang, Yingchao Song, Xue Zhuang, Lijun Liang, Guanhao He, Huihong Deng, Tie Song, Jianfeng He, Wenjun Ma	Guangdong Provincial Center for Diseases Control and Prevention	Direct submission
BetaCoV_Shenzhen_SZTH-001_2020_EPI_ISL_406592	human (wuhan 2019)	GISAID	Yang Yang, Chenguang Shen, Li Xing, Zhixiang Xu, Haixia Zheng, Yingxia Liu	Shenzhen Key Laboratory of Pathogen and Immunity, National Clinical Research Center for Infectious Disease,Shenzhen Third People's Hospital	Direct submission
BetaCoV_Shenzhen_SZTH-002_2020_EPI_ISL_406593	human (wuhan 2019)	GISAID	Yang Yang, Chenguang Shen, Li Xing, Zhixiang Xu, Haixia Zheng, Yingxia Liu	Shenzhen Key Laboratory of Pathogen and Immunity, National Clinical Research Center for Infectious Disease, Shenzhen Third People's Hospital	Direct submission
BetaCoV_Shenzhen_SZTH-003_2020_EPI_ISL_406594	human (wuhan 2019)	GISAID	Yang Yang, Chenguang Shen, Li Xing, Zhixiang Xu, Haixia Zheng, Yingxia Liu	Shenzhen Key Laboratory of Pathogen and Immunity, National Clinical Research Center for Infectious Disease, Shenzhen Third People's Hospital	Direct submission
BetaCoV_Shenzhen_SZTH-004_2020_EPI_ISL_406595	human (wuhan 2019)	GISAID	Yang Yang, Chenguang Shen, Li Xing, Zhixiang Xu, Haixia Zheng, Yingxia Liu	Shenzhen Key Laboratory of Pathogen and Immunity, National Clinical Research Center for Infectious Disease, Shenzhen Third People's Hospital	Direct submission
BetaCoV_France_IDF0372_2020_EPI_ISL_406596	human (wuhan 2019)	GISAID	Mélanie Albert, Marion Barbet, Sylvie Behillil, Méline Bizard, Angela Brisebarre, Flora Donati, Vincent Enouf, Maud Vanpeene, Sylvie van der Werf, Yazdan Yazdanpanah, Xavier Lescure.	Department of Infectious and Tropical Diseases, Bichat Claude Bernard Hospital, Paris	Direct submission
BetaCoV_France_IDF0373_2020_EPI_ISL_406597	human (wuhan 2019)	GISAID	Mélanie Albert, Marion Barbet, Sylvie Behillil, Méline Bizard, Angela Brisebarre, Flora Donati, Vincent Enouf, Maud Vanpeene, Sylvie van der Werf, Yazdan Yazdanpanah, Xavier Lescure.	Department of Infectious and Tropical Diseases, Bichat Claude Bernard Hospital, Paris	Direct submission
BetaCov_Wuhan_WH01_2019_EPI_ISL_406798	human (wuhan 2019)	GISAID	Weijun Chen, Yuhai Bi, Weifeng Shi and Zhenhong Hu	General Hospital of Central Theater Command of People's Liberation Army of China	Direct submission
BetaCov_Wuhan_WH03_2020_EPI_ISL_406800	human (wuhan 2019)	GISAID	Weijun Chen, Yuhai Bi, Weifeng Shi and Zhenhong Hu	General Hospital of Central Theater Command of People's Liberation Army of China	Direct submission
BetaCov_Wuhan_WH04_2020_EPI_ISL_406801	human (wuhan 2019)	GISAID	Weijun Chen, Yuhai Bi, Weifeng Shi and Zhenhong Hu	General Hospital of Central Theater Command of People's Liberation Army of China	Direct submission
BetaCoV/China/WHU01/2020|EPI_ISL_406716	human (wuhan 2019)	GISAID	Chen,L., Liu,W., Zhang,Q., Xu,K., Ye,G., Wu,W., Sun,Z., Liu,F., Wu,K., Mei,Y., Zhang,W., Chen,Y., Li,Y., Shi,M., Lan,K. and Liu,Y.	State Key Laboratory of Virology, Wuhan University	Direct submission
BetaCoV/China/WHU02/2020|EPI_ISL_406717	human (wuhan 2019)	GISAID	Chen,L., Liu,W., Zhang,Q., Xu,K., Ye,G., Wu,W., Sun,Z., Liu,F., Wu,K., Mei,Y., Zhang,W., Chen,Y., Li,Y., Shi,M., Lan,K. and Liu,Y.	State Key Laboratory of Virology, Wuhan University	Direct submission
BetaCoV/Australia/VIC01/2020|EPI_ISL_406844	human (wuhan 2019)	GISAID	Caly,L., Seemann,T., Schultz,M., Druce,J. and Taiaroa,G	Monash Medical Centre	Direct submission
BetaCoV/Germany/BavPat1/2020|EPI_ISL_406862	human (wuhan 2019)	GISAID	Victor M Corman, Julia Schneider, Talitha Veith, Barbara Mühlemann, Markus Antwerpen, Christian Drosten, Roman Wölfel	Charité Universitätsmedizin Berlin, Institute of Virology; Institut für Mikrobiologie der Bundeswehr, Munich	Direct submission
BetaCoV/Hangzhou/HZ-1/2020|EPI_ISL_406970	human (wuhan 2019)	GISAID	Yu Hua, Wang Haoqiu, Li Jun, Yu Xinfeng	Hangzhou Center for Disease and Control Microbiology Lab	Direct submission
BetaCoV/Singapore/1/2020|EPI_ISL_406973	human (wuhan 2019)	GISAID	Mak, TM; Octavia S; Chavatte JM; Zhou, ZY; Cui, L; Lin, RTP	Singapore General Hospital	Direct submission
BetaCoV/England/01/2020|EPI_ISL_407071	human (wuhan 2019)	GISAID	Monica Galiano, Shahjahan Miah, Richard Myers, Angie Lackenby, Omolola Akinbami, Tiina Talts, Leena Bhaw, Kirstin Edwards, Jonathan Hubb, Joanna Ellis, Maria Zambon	Respiratory Virus Unit, Microbiology Services Colindale, Public Health England	Direct submission
BetaCoV/England/02/2020|EPI_ISL_407073	human (wuhan 2019)	GISAID	Monica Galiano, Shahjahan Miah, Richard Myers, Angie Lackenby, Omolola Akinbami, Tiina Talts, Leena Bhaw, Kirstin Edwards, Jonathan Hubb, Joanna Ellis, Maria Zambon.	Respiratory Virus Unit, Microbiology Services Colindale, Public Health England	Direct submission
BetaCoV/Finland/1/2020|EPI_ISL_407079	human (wuhan 2019)	GISAID	Teemu Smura, Suvi Kuivanen, Hannimari Kallio-Kokko, Olli Vapalahti	Lapland Central Hospital	Direct submission
BetaCoV/Japan/AI/I-004/2020|EPI_ISL_407084	human (wuhan 2019)	GISAID	Tsuyoshi Sekizuka, Shutoku Matsuyama, Naganori Nao, Kazuya Shirato, Shinji Watanabe, Makoto Takeda, Makoto Kuroda	Department of Virology III, National Institute of Infectious Diseases	Direct submission
BetaCoV/Korea/KCDC03/2020|EPI_ISL_407193	human (wuhan 2019)	GISAID	Jeong-Min Kim, Yoon-Seok Chung, Namjoo Lee, Mi-Seon Kim, SangHee Woo, Hye-Joon Jo, Sehee Park, Heui Man Kim, Myung Guk Han	Korea Centers for Disease Control & Prevention (KCDC) Center for Laboratory Control of Infectious Diseases Division of Viral Diseases	Direct submission
BetaCoV/USA/WA1-A12/2020|EPI_ISL_407214	human (wuhan 2019)	GISAID	Krista Queen, Azaibi Tamin, Jennifer Harcourt, Ying Tao, Clinton R. Paden, Jing Zhang, Yan Li, Anna Uehara, Xiaoyan Lu, Shifaq Kamili, Rashi Gautam, Haibin Wang, Janna' R. Murray, Susan I. Gerber, Stephen Lindstrom, Natalie Thornburg, Suxiang Tong	WA State Department of Health	Direct submission
BetaCoV/USA/WA1-F6/2020|EPI_ISL_407215	human (wuhan 2019)	GISAID	Krista Queen, Azaibi Tamin, Jennifer Harcourt, Ying Tao, Clinton R. Paden, Jing Zhang, Yan Li, Anna Uehara, Xiaoyan Lu, Shifaq Kamili, Rashi Gautam, Haibin Wang, Janna' R. Murray, Susan I. Gerber, Stephen Lindstrom, Natalie Thornburg, Suxiang Tong	Washington State Department of Health	Direct submission
BetaCoV/Hangzhou/HZCDC0001/2020|EPI_ISL_407313	human (wuhan 2019)	GISAID	Jun Li, Haoqiu Wang, Hua Yu, Lingfeng Mao, Xinfen Yu, Zhou Sun, Qingxin Kong, Xin Qian, Shuchang Chen, Xuchu Wang	Hangzhou Center for Disease Control and Prevention	Direct submission
BetaCoV/Australia/NSW01/2020|EPI_ISL_407893	human (wuhan 2019)	GISAID	Eden J-S, Carter I, Rahman H, Holmes EC, Rockett R, O’Sullivan MV, Sintchenko V, Chen SC, Maddocks S, Kok J and Dwyer DE for the 2019-nCoV Study Group	Centre for Infectious Diseases and Microbiology Laboratory Services	Direct submission
BetaCoV/Australia/QLD01/2020|EPI_ISL_407894	human (wuhan 2019)	GISAID	Ben Huang, Alyssa Pyke, Amanda De Jong, Andrew Van Den Hurk, Carmel Taylor, David Warrilow, Doris Genge, Elisabeth Gamez, Glen Hewitson, Ian Maxwell Mackay, Inga Sultana, Jamie McMahon, Jean Barcelon, Judy Northill, Mitchell Finger, Natalie Simpson, Neelima Nair, Peter Burtonclay, Peter Moore, Sarah Wheatley, Sean Moody, Sonja Hall-Mendelin, Timothy Gardam, and Frederick Moore.	Pathology Queensland	Direct submission
BetaCoV/Australia/QLD02/2020|EPI_ISL_407896	human (wuhan 2019)	GISAID	Ben Huang, Alyssa Pyke, Amanda De Jong, Andrew Van Den Hurk, Carmel Taylor, David Warrilow, Doris Genge, Elisabeth Gamez, Glen Hewitson, Ian Maxwell Mackay, Inga Sultana, Jamie McMahon, Jean Barcelon, Judy Northill, Mitchell Finger, Natalie Simpson, Neelima Nair, Peter Burtonclay, Peter Moore, Sarah Wheatley, Sean Moody, Sonja Hall-Mendelin, Timothy Gardam, and Frederick Moore.	Pathology Queensland	Direct submission
BetaCoV/Belgium/GHB-03021/2020|EPI_ISL_407976	human (wuhan 2019)	GISAID	Bert Vanmechelen, Elke Wollants, Annabel Rector, Els Keyaerts, Lies Laenen, Marc Van Ranst, and Piet Maes	KU Leuven, Clinical and Epidemiological Virology	Direct submission
BetaCoV/Singapore/2/2020|EPI_ISL_407987	human (wuhan 2019)	GISAID	Danielle E Anderson, Martin Linster, Yan Zhuang, Jayanthi Jayakumar, Kian Sing Chan, Lynette LE Oon, Jenny GH Low, Yvonne CF Su, Linfa Wang, Gavin JD Smith	Singapore General Hospital	Direct submission
BetaCoV/Singapore/3/2020|EPI_ISL_407988	human (wuhan 2019)	GISAID	Danielle E Anderson, Martin Linster, Yan Zhuang, Jayanthi Jayakumar, David CB Lye, Yee Sin Leo, Barnaby E Young, Yvonne CF Su, Linfa Wang, Gavin JD Smith	National Centre for Infectious Diseases	Direct submission
BetaCoV/USA/CA3/2020|EPI_ISL_408008	human (wuhan 2019)	GISAID	Krista Queen, Jing Zhang, Yan Li, Ying Tao, Anna Uehara, Clinton Paden, Xiaoyan Lu, Brian Lynch, Senthil Kumar K. Sakthivel, Brett L. Whitaker, Shifaq Kamili, Lijuan Wang, Janna' R. Murray, Susan I. Gerber, Stephen Lindstrom, Suxiang Tong	California Department of Health	Direct submission
BetaCoV/USA/CA4/2020|EPI_ISL_408009	human (wuhan 2019)	GISAID	Krista Queen, Jing Zhang, Yan Li, Ying Tao, Anna Uehara, Clinton Paden, Xiaoyan Lu, Brian Lynch, Senthil Kumar K. Sakthivel, Brett L. Whitaker, Shifaq Kamili, Lijuan Wang, Janna' R. Murray, Susan I. Gerber, Stephen Lindstrom, Suxiang Tong	California Department of Health	Direct submission
BetaCoV/USA/CA5/2020|EPI_ISL_408010	human (wuhan 2019)	GISAID	Ying Tao, Krista Queen, Jing Zhang, Yan Li, Anna Uehara, Clinton Paden, Xiaoyan Lu, Brian Lynch, Senthil Kumar K. Sakthivel, Brett L. Whitaker, Shifaq Kamili, Lijuan Wang, Janna' R. Murray, Susan I. Gerber, Stephen Lindstrom, Suxiang Tong	California Department of Health	Direct submission
EPI_ISL_410538	pangolin (guangxi)	GISAID	Wu-Chun Cao; Tommy Tsan-Yuk Lam; Na Jia; Ya-Wei Zhang; Jia-Fu Jiang; Bao-Gui Jiang	Beijing Institute of Microbiology and Epidemiology	Direct submission
EPI_ISL_410539	pangolin (guangxi)	GISAID	Wu-Chun Cao; Tommy Tsan-Yuk Lam; Na Jia; Ya-Wei Zhang; Jia-Fu Jiang; Bao-Gui Jiang	Beijing Institute of Microbiology and Epidemiology	Direct submission
EPI_ISL_410540	pangolin (guangxi)	GISAID	Wu-Chun Cao; Tommy Tsan-Yuk Lam; Na Jia; Ya-Wei Zhang; Jia-Fu Jiang; Bao-Gui Jiang	Beijing Institute of Microbiology and Epidemiology	Direct submission
EPI_ISL_410541	pangolin (guangxi)	GISAID	Wu-Chun Cao; Tommy Tsan-Yuk Lam; Na Jia; Ya-Wei Zhang; Jia-Fu Jiang; Bao-Gui Jiang	Beijing Institute of Microbiology and Epidemiology	Direct submission
EPI_ISL_410721	pangolin (guangong)	GISAID	Yongyi Shen, Lihua Xiao, Wu Chen	South China Agricultural University	Direct submission

## Sheet: Table S1b Betacov
Table S1b. Set used for Betacoronavirus analyses
Sequence name	host	Source	authors	Additional information	type of publication
NC_004718	human	Genbank	He,R., Dobie,F., Ballantine,M., Leeson,A., Li,Y., Bastien,N., Cutts,T., Andonov,A., Cao,J., Booth,T.F., Plummer,F.A., Tyler,S., Baker,L. and Li,X.	Analysis of multimerization of the SARS coronavirus nucleocapsid protein	Biochem. Biophys. Res. Commun. 316 (2), 476-483 (2004)
AY485277	human	Genbank	Zhang,J., Liu,Y., Hu,L., Gao,Q., Zhang,Z., Zhang,X., Chen,J., Gong,X., Song,L., Liu,Y., Li,J., Li,S., Huang,J., Ning,Y., Gao,H., Qin,C., Dong,X., Wei,J., Dong,G. and Yin,W.	Preparation and characterization of SARS in-house reference antiserum	Vaccine 23 (48-49), 5666-5669 (2005)
AY508724	human	Genbank	Zheng,H., Wei,C., Ding,R., Wang,W., Li,W., Wang,J., Tao,W., Yu,X., Guo,H., Chen,J., Wei,W., Li,J., Zhang,Y., Wang,X., Sun,Y., Jiao,J., Wang,Y. and Zhou,C.	SARS coronavirus NS-1 complete genome sequence	Direct submission
AY390556	human	Genbank	Zhou,X., Hou,J., He,M., Ding,Y., Wang,Z., Li,J., Liu,Z., Ma,S., Zhang,K., Pan,W., Zhang,J., He,J., Wang,Y., Xu,Y. and Wang,X.	SARS coronavirus GZ02 isolate genome sequence	Direct submission
AY278489	human	Genbank	Wu,Q., Zhang,Y., Lu,H., Wang,J., He,X., Liu,Y., Ye,C., Lin,W., Hu,J., Ji,J., Xu,J., Ye,J., Hu,Y., Chen,W., Li,S., Wang,J., Wang,J., Bi,S. and Yang,H.	The E protein is a multifunctional membrane protein of SARS-CoV	Genomics Proteomics Bioinformatics 1 (2), 131-144 (2003)
KY417146	bat	Genbank	Hu,B., Zeng,L.P., Yang,X.L., Ge,X.Y., Zhang,W., Li,B., Xie,J.Z., Shen,X.R., Zhang,Y.Z., Wang,N., Luo,D.S., Zheng,X.S., Wang,M.N., Daszak,P., Wang,L.F., Cui,J. and Shi,Z.L.	Discovery of a rich gene pool of bat SARS-related coronaviruses provides new insights into the origin of SARS coronavirus	PLoS Pathog. 13 (11), e1006698 (2017)
KT444582	bat	Genbank	Yang,X.L., Hu,B., Wang,B., Wang,M.N., Zhang,Q., Zhang,W., Wu,L.J., Ge,X.Y., Zhang,Y.Z., Daszak,P., Wang,L.F. and Shi,Z.L.	Isolation and characterization of a novel bat coronavirus closely related to the direct progenitor of SARS coronavirus	J. Virol. (2015) In press
KY417152	bat	Genbank	Hu,B., Zeng,L.P., Yang,X.L., Ge,X.Y., Zhang,W., Li,B., Xie,J.Z., Shen,X.R., Zhang,Y.Z., Wang,N., Luo,D.S., Zheng,X.S., Wang,M.N., Daszak,P., Wang,L.F., Cui,J. and Shi,Z.L.	Discovery of a rich gene pool of bat SARS-related coronaviruses provides new insights into the origin of SARS coronavirus	PLoS Pathog. 13 (11), e1006698 (2017)
KY417151	bat	Genbank	Hu,B., Zeng,L.P., Yang,X.L., Ge,X.Y., Zhang,W., Li,B., Xie,J.Z., Shen,X.R., Zhang,Y.Z., Wang,N., Luo,D.S., Zheng,X.S., Wang,M.N., Daszak,P., Wang,L.F., Cui,J. and Shi,Z.L.	Discovery of a rich gene pool of bat SARS-related coronaviruses provides new insights into the origin of SARS coronavirus	PLoS Pathog. 13 (11), e1006698 (2017)
MK211376	bat	Genbank	Han,Y. and Wu,Z.	The identification of diverse bat alphacoronaviruses and betacoronaviruses in Chinese provinces provides new insights into the evolution and origin of CoV-related diseases	Direct submission
KJ473816	bat	Genbank	Wu,Z., Yang,L., Ren,X., Zhang,J., Yang,F., Zhang,S. and Jin,Q.	ORF8-Related Genetic Evidence for Chinese Horseshoe Bats as the Source of Human Severe Acute Respiratory Syndrome Coronavirus	J. Infect. Dis. 213 (4), 579-583 (2016)
KY770859	bat	Genbank	Lin,X.D., Wang,W., Hao,Z.Y., Wang,Z.X., Guo,W.P., Guan,X.Q., Wang,M.R., Wang,H.W., Zhou,R.H., Li,M.H., Tang,G.P., Wu,J., Holmes,E.C. and Zhang,Y.Z.	Extensive diversity of coronaviruses in bats from China	Virology 507, 1-10 (2017)
KY417145	bat	Genbank	Hu,B., Zeng,L.P., Yang,X.L., Ge,X.Y., Zhang,W., Li,B., Xie,J.Z., Shen,X.R., Zhang,Y.Z., Wang,N., Luo,D.S., Zheng,X.S., Wang,M.N., Daszak,P., Wang,L.F., Cui,J. and Shi,Z.L.	Discovery of a rich gene pool of bat SARS-related coronaviruses provides new insights into the origin of SARS coronavirus	PLoS Pathog. 13 (11), e1006698 (2017)
KY417142	bat	Genbank	Hu,B., Zeng,L.P., Yang,X.L., Ge,X.Y., Zhang,W., Li,B., Xie,J.Z., Shen,X.R., Zhang,Y.Z., Wang,N., Luo,D.S., Zheng,X.S., Wang,M.N., Daszak,P., Wang,L.F., Cui,J. and Shi,Z.L.	Discovery of a rich gene pool of bat SARS-related coronaviruses provides new insights into the origin of SARS coronavirus	PLoS Pathog. 13 (11), e1006698 (2017)
MK211377	bat	Genbank	Han,Y. and Wu,Z.	The identification of diverse bat alphacoronaviruses and betacoronaviruses in Chinese provinces provides new insights into the evolution and origin of CoV-related diseases	Direct submission
KY417148	bat	Genbank	Hu,B., Zeng,L.P., Yang,X.L., Ge,X.Y., Zhang,W., Li,B., Xie,J.Z., Shen,X.R., Zhang,Y.Z., Wang,N., Luo,D.S., Zheng,X.S., Wang,M.N., Daszak,P., Wang,L.F., Cui,J. and Shi,Z.L.	Discovery of a rich gene pool of bat SARS-related coronaviruses provides new insights into the origin of SARS coronavirus	PLoS Pathog. 13 (11), e1006698 (2017)
KJ473815	bat	Genbank	Wu,Z., Yang,L., Ren,X., Zhang,J., Yang,F., Zhang,S. and Jin,Q.	ORF8-Related Genetic Evidence for Chinese Horseshoe Bats as the Source of Human Severe Acute Respiratory Syndrome Coronavirus	J. Infect. Dis. 213 (4), 579-583 (2016)
JX993988	bat	Genbank	Yang,L., Wu,Z., Ren,X., Yang,F., He,G., Zhang,J., Dong,J., Sun,L., Zhu,Y., Du,J., Zhang,S. and Jin,Q.	Novel SARS-like Betacoronaviruses in Bats, China, 2011	Emerging Infect. Dis. 19 (6) (2013)
MK211374	bat	Genbank	Han,Y. and Wu,Z.	The identification of diverse bat alphacoronaviruses and betacoronaviruses in Chinese provinces provides new insights into the evolution and origin of CoV-related diseases	Direct submission
KJ473814	bat	Genbank	Wu,Z., Yang,L., Ren,X., Zhang,J., Yang,F., Zhang,S. and Jin,Q.	ORF8-Related Genetic Evidence for Chinese Horseshoe Bats as the Source of Human Severe Acute Respiratory Syndrome Coronavirus	J. Infect. Dis. 213 (4), 579-583 (2016)
DQ648857	bat	Genbank	Tang,X.C., Zhang,J.X., Zhang,S.Y., Wang,P., Fan,X.H., Li,L.F., Li,G., Dong,B.Q., Liu,W., Cheung,C.L., Xu,K.M., Song,W.J., Vijaykrishna,D., Poon,L.L., Peiris,J.S., Smith,G.J., Chen,H. and Guan,Y.	Prevalence and genetic diversity of coronaviruses in bats from China	J. Virol. 80 (15), 7481-7490 (2006)
JX993987	bat	Genbank	Yang,L., Wu,Z., Ren,X., Yang,F., He,G., Zhang,J., Dong,J., Sun,L., Zhu,Y., Du,J., Zhang,S. and Jin,Q.	Novel SARS-like Betacoronaviruses in Bats, China, 2011	Emerging Infect. Dis. 19 (6) (2013)
KF294457	bat	Genbank	Lin,X.D., Wang,W., Hao,Z.Y., Wang,Z.X., Guo,W.P., Guan,X.Q., Wang,M.R., Wang,H.W., Zhou,R.H., Li,M.H., Tang,G.P., Wu,J., Holmes,E.C. and Zhang,Y.Z.	Extensive diversity of coronaviruses in bats from China	Virology 507, 1-10 (2017)
GQ153547	bat	Genbank	Lau,S.K., Li,K.S., Huang,Y., Shek,C.T., Tse,H., Wang,M., Choi,G.K., Xu,H., Lam,C.S., Guo,R., Chan,K.H., Zheng,B.J., Woo,P.C. and Yuen,K.Y.	Ecoepidemiology and complete genome comparison of different strains of severe acute respiratory syndrome-related Rhinolophus bat coronavirus in China reveal bats as a reservoir for acute, self-limiting infection that allows recombination events	J. Virol. 84 (6), 2808-2819 (2010)
DQ084200	bat	Genbank	Lau,S.K., Woo,P.C., Li,K.S., Huang,Y., Tsoi,H.W., Wong,B.H., Wong,S.S., Leung,S.Y., Chan,K.H. and Yuen,K.Y.	Severe acute respiratory syndrome coronavirus-like virus in Chinese horseshoe bats	Proc. Natl. Acad. Sci. U.S.A. 102 (39), 14040-14045 (2005)
GQ153542	bat	Genbank	Lau,S.K., Li,K.S., Huang,Y., Shek,C.T., Tse,H., Wang,M., Choi,G.K., Xu,H., Lam,C.S., Guo,R., Chan,K.H., Zheng,B.J., Woo,P.C. and Yuen,K.Y.	Ecoepidemiology and complete genome comparison of different strains of severe acute respiratory syndrome-related Rhinolophus bat coronavirus in China reveal bats as a reservoir for acute, self-limiting infection that allows recombination events	J. Virol. 84 (6), 2808-2819 (2010)
MG772934	bat	Genbank	Hu,D., Zhu,C., Ai,L., He,T., Wang,Y., Ye,F., Yang,L., Ding,C., Zhu,X., Lv,R., Zhu,J., Hassan,B., Feng,Y., Tan,W. and Wang,C.	Genomic characterization and infectivity of a novel SARS-like coronavirus in Chinese bats	Emerg Microbes Infect 7 (1), 154 (2018)
MG772933	bat	Genbank	Hu,D., Zhu,C., Ai,L., He,T., Wang,Y., Ye,F., Yang,L., Ding,C., Zhu,X., Lv,R., Zhu,J., Hassan,B., Feng,Y., Tan,W. and Wang,C.	Genomic characterization and infectivity of a novel SARS-like coronavirus in Chinese bats	Emerg Microbes Infect 7 (1), 154 (2018)
BetaCoV/Wuhan/IPBCAMS-WH-01/2019|EPI_ISL_402123	human (Wuhan 2019)	GISAID	Lili Ren, Jianwei Wang, Qi Jin, Zichun Xiang, Zhiqiang Wu, Chao Wu, Yiwei Liu	Institute of Pathogen Biology, Chinese Academy of Medical Sciences & Peking Union Medical College
BetaCoV/Nonthaburi/61/2020|EPI_ISL_403962	human (Wuhan 2019)	GISAID	Pilailuk,Okada; Siripaporn,Phuygun; Thanutsapa,Thanadachakul; Supaporn,Wacharapluesadee; Sittiporn,Parnmen; Warawan,Wongboot; Sunthareeya,Waicharoen; Rome,Buathong; Malinee,Chittaganpitch; Nanthawan,Mekha	Department of Medical Sciences, Ministry of Public Health, Thailand 2. Thai Red Cross Emerging Infectious Diseases - Health Science Centre 3. Department of Disease Control, Ministry of Public Health, Thailand	Direct submission
BetaCoV/Shenzhen/SZTH-001/2020|EPI_ISL_406592	human (Wuhan 2019)	GISAID	Yang Yang, Chenguang Shen, Li Xing, Zhixiang Xu, Haixia Zheng, Yingxia Liu	Shenzhen Key Laboratory of Pathogen and Immunity, National Clinical Research Center for Infectious Disease,Shenzhen Third People's Hospital	Direct submission
MN996532	bat (RaTG13)	Genbank	Zhou,P., Yang,X.-L., Wang,X.-G., Hu,B., Zhang,L., Zhang,W., Si,H.-R., Zhu,Y., Li,B., Huang,C.-L., Chen,H.-D., Chen,J., Luo,Y., Guo,H., Jiang,R.-D., Liu,M.-Q., Chen,Y., Shen,X.-R., Wang,X., Zheng,X.-S., Zhao,K., Chen,Q.-J., Deng,F., Liu,L.-L., Yan,B., Zhan,F.-X., Wang,Y.-Y., Xiao,G.-F. and Shi,Z.-L.	A pneumonia outbreak associated with a new coronavirus of probable bat origin	Direct submission
GU190215	bat	Genbank	Drexler,J.F., Gloza-Rausch,F., Glende,J., Corman,V.M., Muth,D., Goettsche,M., Seebens,A., Niedrig,M., Pfefferle,S., Yordanov,S., Zhelyazkov,L., Hermanns,U., Vallo,P., Lukashev,A., Muller,M.A., Deng,H., Herrler,G. and Drosten,C.	Genomic Characterization of Severe Acute Respiratory Syndrome-Related Coronavirus in European Bats and Classification of Coronaviruses Based on Partial RNA-Dependent RNA Polymerase Gene Sequences	J. Virol. 84 (21), 11336-11349 (2010)
KY352407	bat	Genbank	Tao,Y. and Tong,S.	Complete Genome Sequence of a Severe Acute Respiratory Syndrome-Related Coronavirus from Kenyan Bats	Microbiol Resour Announc 8 (28), e00548-19 (2019)
KF636752	bat	Genbank	Wu,Z., Yang,L., Ren,X., Zhang,J., Yang,F., Zhang,S. and Jin,Q.	ORF8-Related Genetic Evidence for Chinese Horseshoe Bats as the Source of Human Severe Acute Respiratory Syndrome Coronavirus	J. Infect. Dis. 213 (4), 579-583 (2016)
EF065505	bat	Genbank	Woo,P.C., Wang,M., Lau,S.K., Xu,H., Poon,R.W., Guo,R., Wong,B.H., Gao,K., Tsoi,H.W., Huang,Y., Li,K.S., Lam,C.S., Chan,K.H., Zheng,B.J. and Yuen,K.Y.	Comparative analysis of twelve genomes of three novel group 2c and group 2d coronaviruses reveals unique group and subgroup features	J. Virol. 81 (4), 1574-1585 (2007)
KC545386	Erinaceus	Genbank	Corman,V.M., Kallies,R., Philipps,H., Gopner,G., Muller,M.A., Eckerle,I., Brunink,S., Drosten,C. and Drexler,J.F.	Characterization of a novel betacoronavirus related to middle East respiratory syndrome coronavirus in European hedgehogs	J. Virol. 88 (1), 717-724 (2014)
EF065509	bat	Genbank	Woo,P.C., Wang,M., Lau,S.K., Xu,H., Poon,R.W., Guo,R., Wong,B.H., Gao,K., Tsoi,H.W., Huang,Y., Li,K.S., Lam,C.S., Chan,K.H., Zheng,B.J. and Yuen,K.Y.	Comparative analysis of twelve genomes of three novel group 2c and group 2d coronaviruses reveals unique group and subgroup features	J. Virol. 81 (4), 1574-1585 (2007)
JX869059	human	Genbank	van Boheemen,S., de Graaf,M., Lauber,C., Bestebroer,T.M., Raj,V.S., Zaki,A.M., Osterhaus,A.D., Haagmans,B.L., Gorbalenya,A.E., Snijder,E.J. and Fouchier,R.A.	Genomic characterization of a newly discovered coronavirus associated with acute respiratory distress syndrome in humans	MBio 3 (6), e00473-12 (2012)
EF065513	bat	Genbank	Woo,P.C., Wang,M., Lau,S.K., Xu,H., Poon,R.W., Guo,R., Wong,B.H., Gao,K., Tsoi,H.W., Huang,Y., Li,K.S., Lam,C.S., Chan,K.H., Zheng,B.J. and Yuen,K.Y.	Comparative analysis of twelve genomes of three novel group 2c and group 2d coronaviruses reveals unique group and subgroup features	J. Virol. 81 (4), 1574-1585 (2007)
KU762338	bat	Genbank	Huang,C., Liu,J., Xu,W., Jin,T., Shi,Y., Ji,W., Jia,H., Zhou,Y., Wen,H., Zhao,H., Liu,H., Li,H., Wang,Q., Wu,Y., Wang,L., Liu,D., Liu,G., Yu,H., Holmes,E., Lu,L. and Gao,G.F.	A bat-derived cross-family recombinant coronavirus with a reovirus gene	Direct submission
FJ647223	murine	Genbank	De Albuquerque,N., Baig,E., Ma,X., Zhang,J., He,W., Rowe,A., Habal,M., Liu,M., Shalev,I., Downey,G.P., Gorczynski,R., Butany,J., Leibowitz,J., Weiss,S.R., McGilvray,I.D., Phillips,M.J., Fish,E.N. and Levy,G.A.	Murine hepatitis virus strain 1 produces a clinically relevant model of severe acute respiratory syndrome in A/J mice	J. Virol. 80 (21), 10382-10394 (2006)
AY391777	human	Genbank	Vijgen,L., Keyaerts,E., Moes,E., Thoelen,I., Wollants,E., Lemey,P., Vandamme,A.M. and Van Ranst,M.	Complete genomic sequence of human coronavirus OC43: molecular clock analysis suggests a relatively recent zoonotic coronavirus transmission event	J. Virol. 79 (3), 1595-1604 (2005)
KM349744	Norway rat	Genbank	Lau,S.K., Woo,P.C., Li,K.S., Tsang,A.K., Fan,R.Y., Luk,H.K., Cai,J.P., Chan,K.H., Zheng,B.J., Wang,M. and Yuen,K.Y.	Discovery of a novel coronavirus, China Rattus coronavirus HKU24, from Norway rats supports the murine origin of Betacoronavirus 1 and has implications for the ancestor of Betacoronavirus lineage A	J. Virol. 89 (6), 3076-3092 (2015)
MK167038	human	Genbank	Greninger,A.L., Shean,R.C. and Makhsous,N.	Sequences from Viral Positives at UW Virology	Direct submission

## Sheet: Table S1c MERS
Table S1c. Set used for MERS analyses
Accession number	host	Source	authors	Additional information	type of publication
JX869059	Homo sapiens	Genbank	van Boheemen,S., de Graaf,M., Lauber,C., Bestebroer,T.M., Raj,V.S., Zaki,A.M., Osterhaus,A.D., Haagmans,B.L., Gorbalenya,A.E., Snijder,E.J. and Fouchier,R.A.	Genomic characterization of a newly discovered coronavirus associated with acute respiratory distress syndrome in humans	MBio 3 (6), e00473-12 (2012)
KC776174	Homo sapiens	Genbank	Elassal,E.M., Demian,P.N., Defang,G.N., Rozanski,C.H., Curry,J.A., Oyofo,B.A., Al-Sanouri,T.M., Haddadin,A. and Mohareb,E.W.	Direct Submission	Submitted (12-MAR-2013) Viral and Zoonotic Diseases Research Program, U.S. Naval Medical Research Unit No. 3, 3A Imtidad Ramses Street, Abbassia, Cairo 11517, Egypt
KC164505	Homo sapiens	Genbank	Galiano,M., Myers,R., Bermingham,A., Gopal,R. and Zambon,M.	Direct Submission	Submitted (13-NOV-2012) Microbiological Services, Health Protection Agency, 61 Colindale Avenue, London NW9 5EQ, United Kingdom
KC667074	Homo sapiens	Genbank	Cotten,M., Lam,T.T., Watson,S.J., Palser,A.L., Petrova,V., Grant,P., Pybus,O.G., Rambaut,A., Guan,Y., Pillay,D., Kellam,P. and Nastouli,E.	Full-genome deep sequencing and phylogenetic analysis of novel human betacoronavirus	Emerging Infect. Dis. 19 (5), 736-42B (2013)
KJ650098	Camelus dromedarius	Genbank	Raj,V.S., Farag,E.A., Reusken,C.B., Lamers,M.M., Pas,S.D., Voermans,J., Smits,S.L., Osterhaus,A.D., Al-Mawlawi,N., Al-Romaihi,H.E., AlHajri,M.M., El-Sayed,A.M., Mohran,K.A., Ghobashy,H., Alhajri,F., Al-Thani,M., Al-Marri,S.A., El-Maghraby,M.M., Koopmans,M.P. and Haagmans,B.L.	Isolation of MERS coronavirus from a dromedary camel, Qatar, 2014	Emerging Infect. Dis. 20 (8), 1339-1342 (2014)
KJ829365	Homo sapiens	Genbank	Tao,Y., Queen,K., Li,Y., Lu,X., Sakthivel,S., Gerber,S.I., Cannons,A., Crespo,A., Matthews,S.D., Heberlein-Larson,L., Aguilera,A., Erdman,D. and Tong,S.	Direct Submission	Submitted (14-MAY-2014) Division of Viral Diseases, Centers for Disease Control and Prevention, 1600 Clifton Rd, Atlanta, GA 30333, USA
KP223131	Homo sapiens	Genbank	Tao,Y., Tamin,A., Paden,C., Queen,K., Li,Y. and Tong,S.	Direct Submission	Submitted (01-DEC-2014) Division of Viral Diseases, Centers for Disease Control and Prevention, 1600 Clifton Rd, Atlanta, GA 30333, USA
KY581693	Homo sapiens	Genbank	Paden,C.R., Yusof,M.F.B.M., Al Hammadi,Z.M., Queen,K., Tao,Y., Eltahir,Y.M., Elsayed,E.A., Marzoug,B.A., Bensalah,O.K.A., Khalafalla,A.I., Al Mulla,M., Elkheir,K.A., Issa,Z.B., Pradeep,K., Elsaleh,F.N., Imambaccus,H., Sasse,J., Weber,S., Shi,M., Zhang,J., Li,Y., Pham,H., Kim,L., Hall,A.J., Gerber,S.I., Al Hosani,F.I., Tong,S. and Al Muhairi,S.S.M.	Zoonotic origin and transmission of Middle East respiratory syndrome coronavirus in the UAE	Zoonoses Public Health (2017)
KM027255	Homo sapiens	Genbank	Drosten,C., Muth,D., Corman,V.M., Hussain,R., Al Masri,M., HajOmar,W., Landt,O., Assiri,A., Eckerle,I., Al Shangiti,A., Al-Tawfiq,J.A., Albarrak,A., Zumla,A., Rambaut,A. and Memish,Z.A.	An observational, laboratory-based study of outbreaks of middle East respiratory syndrome coronavirus in Jeddah and Riyadh, kingdom of Saudi Arabia, 2014	Clin. Infect. Dis. 60 (3), 369-377 (2015)
KM027256	Homo sapiens	Genbank	Drosten,C., Muth,D., Corman,V.M., Hussain,R., Al Masri,M., HajOmar,W., Landt,O., Assiri,A., Eckerle,I., Al Shangiti,A., Al-Tawfiq,J.A., Albarrak,A., Zumla,A., Rambaut,A. and Memish,Z.A.	An observational, laboratory-based study of outbreaks of middle East respiratory syndrome coronavirus in Jeddah and Riyadh, kingdom of Saudi Arabia, 2014	Clin. Infect. Dis. 60 (3), 369-377 (2015)
KM027259	Homo sapiens	Genbank	Drosten,C., Muth,D., Corman,V.M., Hussain,R., Al Masri,M., HajOmar,W., Landt,O., Assiri,A., Eckerle,I., Al Shangiti,A., Al-Tawfiq,J.A., Albarrak,A., Zumla,A., Rambaut,A. and Memish,Z.A.	An observational, laboratory-based study of outbreaks of middle East respiratory syndrome coronavirus in Jeddah and Riyadh, kingdom of Saudi Arabia, 2014	Clin. Infect. Dis. 60 (3), 369-377 (2015)
KT861628	Homo sapiens	Genbank	Lu,X., Al-Abdallat,M.M., Haddadin,A., Al-Sanouri,T. and Erdman,D.D.	Direct Submission	Submitted (30-SEP-2015) Division of Viral Diseases, Centers for Disease Control and Prevention, 1600 Clifton Rd, Atlanta, GA 30329, USA
KM027260	Homo sapiens	Genbank	Drosten,C., Muth,D., Corman,V.M., Hussain,R., Al Masri,M., HajOmar,W., Landt,O., Assiri,A., Eckerle,I., Al Shangiti,A., Al-Tawfiq,J.A., Albarrak,A., Zumla,A., Rambaut,A. and Memish,Z.A.	An observational, laboratory-based study of outbreaks of middle East respiratory syndrome coronavirus in Jeddah and Riyadh, kingdom of Saudi Arabia, 2014	Clin. Infect. Dis. 60 (3), 369-377 (2015)
KJ713295	Camelus dromedarius	Genbank	Briese,T., Mishra,N., Jain,K., Zalmout,I.S., Jabado,O.J., Karesh,W.B., Daszak,P., Mohammed,O.B., Alagaili,A.N. and Lipkin,W.I.	Middle East Respiratory Syndrome Coronavirus Quasispecies That Include Homologues of Human Isolates Revealed through Whole-Genome Analysis and Virus Cultured from Dromedary Camels in Saudi Arabia	MBio 5 (3) (2014)
KJ713296	Camelus dromedarius	Genbank	Briese,T., Mishra,N., Jain,K., Zalmout,I.S., Jabado,O.J., Karesh,W.B., Daszak,P., Mohammed,O.B., Alagaili,A.N. and Lipkin,W.I.	Middle East Respiratory Syndrome Coronavirus Quasispecies That Include Homologues of Human Isolates Revealed through Whole-Genome Analysis and Virus Cultured from Dromedary Camels in Saudi Arabia	MBio 5 (3) (2014)
KT877350	Camelus dromedarius	Genbank	Alagaili,A.N., Mohammed,O.B., Mishra,N., Briese,T. and Lipkin,W.I.	Analysis of MERS coronavirus in Saudi Arabia	Direct submission
KT877351	Camelus dromedarius	Genbank	Alagaili,A.N., Mohammed,O.B., Mishra,N., Briese,T. and Lipkin,W.I.	Analysis of MERS coronavirus in Saudi Arabia	Direct submission
KT368829	camel	Genbank	Sabir,J.S.M., Lam,T.Y., Ahmed,M.M., Li,L., Shen,Y., AboAba,S., Qureshi,M.I., Abu-Zaid,M., Zhang,Y., Khiyami,M.A., Alharbi,N.S., Hajrah,N.H., Sabir,M.J., Mutwakil,M.H.Z., Kabli,S.A., Alsulaimany,F.A.S., Obaid,A.Y., Zhou,B., Smith,D.K., Holmes,E.C., Zhu,H. and Guan,Y.	Co-circulation of three camel coronavirus species and recombination of MERS-CoVs in Saudi Arabia	Science (2015)
KT368831	camel	Genbank	Sabir,J.S.M., Lam,T.Y., Ahmed,M.M., Li,L., Shen,Y., AboAba,S., Qureshi,M.I., Abu-Zaid,M., Zhang,Y., Khiyami,M.A., Alharbi,N.S., Hajrah,N.H., Sabir,M.J., Mutwakil,M.H.Z., Kabli,S.A., Alsulaimany,F.A.S., Obaid,A.Y., Zhou,B., Smith,D.K., Holmes,E.C., Zhu,H. and Guan,Y.	Co-circulation of three camel coronavirus species and recombination of MERS-CoVs in Saudi Arabia	Science (2015)
KJ713297	Camelus dromedarius	Genbank	Briese,T., Mishra,N., Jain,K., Zalmout,I.S., Jabado,O.J., Karesh,W.B., Daszak,P., Mohammed,O.B., Alagaili,A.N. and Lipkin,W.I.	Middle East Respiratory Syndrome Coronavirus Quasispecies That Include Homologues of Human Isolates Revealed through Whole-Genome Analysis and Virus Cultured from Dromedary Camels in Saudi Arabia	MBio 5 (3) (2014)
KR011263	Homo sapiens	Genbank	Lu,X., Saeed,A.A.B. and Erdman,D.D.	Direct Submission	Submitted (24-MAR-2015) Division of Viral Diseases, Centers for Disease Control and Prevention, 1600 Clifton Rd., Atlanta, GA 30329, USA
KR011265	Homo sapiens	Genbank	Lu,X., Saeed,A.A.B. and Erdman,D.D.	Direct Submission	Submitted (24-MAR-2015) Division of Viral Diseases, Centers for Disease Control and Prevention, 1600 Clifton Rd., Atlanta, GA 30329, USA
KX108944	Camelus dromedarius	Genbank	Lau,S.K., Wernery,R., Wong,E.Y., Joseph,S., Tsang,A.K., Patteril,N.A., Elizabeth,S.K., Chan,K.H., Muhammed,R., Kinne,J., Yuen,K.Y., Wernery,U. and Woo,P.C.	Polyphyletic origin of MERS coronaviruses and isolation of a novel clade A strain from dromedary camels in the United Arab Emirates	Emerg Microbes Infect 5 (12), E128 (2016)
KF192507	Homo sapiens	Genbank	Drosten,C., Seilmaier,M., Corman,V.M., Hartmann,W., Scheible,G., Sack,S., Guggemos,W., Kallies,R., Muth,D., Junglen,S., Muller,M.A., Haas,W., Guberina,H., Rohnisch,T., Schmid-Wendtner,M., Aldabbagh,S., Dittmer,U., Gold,H., Graf,P., Bonin,F., Rambaut,A. and Wendtner,C.M.	Clinical features and virological analysis of a case of Middle East respiratory syndrome coronavirus infection	Lancet Infect Dis 13 (9), 745-751 (2013)
KF600613	Homo sapiens	Genbank	Cotten,M., Watson,S.J., Kellam,P., Al-Rabeeah,A.A., Makhdoom,H.Q., Assiri,A., Al-Tawfiq,J.A., Alhakeem,R.F., Madani,H., AlRabiah,F.A., Al Hajjar,S., Al-nassir,W.N., Albarrak,A., Flemban,H., Balkhy,H.H., Alsubaie,S., Palser,A.L., Gall,A., Bashford-Rogers,R., Rambaut,A., Zumla,A.I. and Memish,Z.A.	Transmission and evolution of the Middle East respiratory syndrome coronavirus in Saudi Arabia: a descriptive genomic study	Lancet 382 (9909), 1993-2002 (2013)
KJ156881	Homo sapiens	Genbank	Cotten,M., Watson,S.J., Zumla,A.I., Makhdoom,H.Q., Palser,A.L., Ong,S.H., Al Rabeeah,A.A., Alhakeem,R.F., Assiri,A., Al-Tawfiq,J.A., Albarrak,A., Barry,M., Shibl,A., Alrabiah,F.A., Hajjar,S., Balkhy,H.H., Flemban,H., Rambaut,A., Kellam,P. and Memish,Z.A.	Spread, circulation, and evolution of the middle East respiratory syndrome coronavirus	MBio 5 (1), e01062-13 (2014)
KJ156949	Homo sapiens	Genbank	Cotten,M., Watson,S.J., Zumla,A.I., Makhdoom,H.Q., Palser,A.L., Ong,S.H., Al Rabeeah,A.A., Alhakeem,R.F., Assiri,A., Al-Tawfiq,J.A., Albarrak,A., Barry,M., Shibl,A., Alrabiah,F.A., Hajjar,S., Balkhy,H.H., Flemban,H., Rambaut,A., Kellam,P. and Memish,Z.A.	Spread, circulation, and evolution of the middle East respiratory syndrome coronavirus	MBio 5 (1), e01062-13 (2014)
KJ156944	Homo sapiens	Genbank	Cotten,M., Watson,S.J., Zumla,A.I., Makhdoom,H.Q., Palser,A.L., Ong,S.H., Al Rabeeah,A.A., Alhakeem,R.F., Assiri,A., Al-Tawfiq,J.A., Albarrak,A., Barry,M., Shibl,A., Alrabiah,F.A., Hajjar,S., Balkhy,H.H., Flemban,H., Rambaut,A., Kellam,P. and Memish,Z.A.	Spread, circulation, and evolution of the middle East respiratory syndrome coronavirus	MBio 5 (1), e01062-13 (2014)
KJ156952	Homo sapiens	Genbank	Cotten,M., Watson,S.J., Zumla,A.I., Makhdoom,H.Q., Palser,A.L., Ong,S.H., Al Rabeeah,A.A., Alhakeem,R.F., Assiri,A., Al-Tawfiq,J.A., Albarrak,A., Barry,M., Shibl,A., Alrabiah,F.A., Hajjar,S., Balkhy,H.H., Flemban,H., Rambaut,A., Kellam,P. and Memish,Z.A.	Spread, circulation, and evolution of the middle East respiratory syndrome coronavirus	MBio 5 (1), e01062-13 (2014)
KJ713298	Camelus dromedarius	Genbank	Briese,T., Mishra,N., Jain,K., Zalmout,I.S., Jabado,O.J., Karesh,W.B., Daszak,P., Mohammed,O.B., Alagaili,A.N. and Lipkin,W.I.	Middle East Respiratory Syndrome Coronavirus Quasispecies That Include Homologues of Human Isolates Revealed through Whole-Genome Analysis and Virus Cultured from Dromedary Camels in Saudi Arabia	MBio 5 (3) (2014)
KT368875	camel	Genbank	Sabir,J.S.M., Lam,T.Y., Ahmed,M.M., Li,L., Shen,Y., AboAba,S., Qureshi,M.I., Abu-Zaid,M., Zhang,Y., Khiyami,M.A., Alharbi,N.S., Hajrah,N.H., Sabir,M.J., Mutwakil,M.H.Z., Kabli,S.A., Alsulaimany,F.A.S., Obaid,A.Y., Zhou,B., Smith,D.K., Holmes,E.C., Zhu,H. and Guan,Y.	Co-circulation of three camel coronavirus species and recombination of MERS-CoVs in Saudi Arabia	Science (2015)
KF600612	Homo sapiens	Genbank	Cotten,M., Watson,S.J., Kellam,P., Al-Rabeeah,A.A., Makhdoom,H.Q., Assiri,A., Al-Tawfiq,J.A., Alhakeem,R.F., Madani,H., AlRabiah,F.A., Al Hajjar,S., Al-nassir,W.N., Albarrak,A., Flemban,H., Balkhy,H.H., Alsubaie,S., Palser,A.L., Gall,A., Bashford-Rogers,R., Rambaut,A., Zumla,A.I. and Memish,Z.A.	Transmission and evolution of the Middle East respiratory syndrome coronavirus in Saudi Arabia: a descriptive genomic study	Lancet 382 (9909), 1993-2002 (2013)
KF600620	Homo sapiens	Genbank	Cotten,M., Watson,S.J., Kellam,P., Al-Rabeeah,A.A., Makhdoom,H.Q., Assiri,A., Al-Tawfiq,J.A., Alhakeem,R.F., Madani,H., AlRabiah,F.A., Al Hajjar,S., Al-nassir,W.N., Albarrak,A., Flemban,H., Balkhy,H.H., Alsubaie,S., Palser,A.L., Gall,A., Bashford-Rogers,R., Rambaut,A., Zumla,A.I. and Memish,Z.A.	Transmission and evolution of the Middle East respiratory syndrome coronavirus in Saudi Arabia: a descriptive genomic study	Lancet 382 (9909), 1993-2002 (2013)
KF186564	Homo sapiens	Genbank	Cotten,M., Watson,S.J., Kellam,P., Al-Rabeeah,A.A., Makhdoom,H.Q., Assiri,A., Al-Tawfiq,J.A., Alhakeem,R.F., Madani,H., AlRabiah,F.A., Al Hajjar,S., Al-nassir,W.N., Albarrak,A., Flemban,H., Balkhy,H.H., Alsubaie,S., Palser,A.L., Gall,A., Bashford-Rogers,R., Rambaut,A., Zumla,A.I. and Memish,Z.A.	Transmission and evolution of the Middle East respiratory syndrome coronavirus in Saudi Arabia: a descriptive genomic study	Lancet 382 (9909), 1993-2002 (2013)
KF600627	Homo sapiens	Genbank	Cotten,M., Watson,S.J., Kellam,P., Al-Rabeeah,A.A., Makhdoom,H.Q., Assiri,A., Al-Tawfiq,J.A., Alhakeem,R.F., Madani,H., AlRabiah,F.A., Al Hajjar,S., Al-nassir,W.N., Albarrak,A., Flemban,H., Balkhy,H.H., Alsubaie,S., Palser,A.L., Gall,A., Bashford-Rogers,R., Rambaut,A., Zumla,A.I. and Memish,Z.A.	Transmission and evolution of the Middle East respiratory syndrome coronavirus in Saudi Arabia: a descriptive genomic study	Lancet 382 (9909), 1993-2002 (2013)
KF186567	Homo sapiens	Genbank	Cotten,M., Watson,S.J., Kellam,P., Al-Rabeeah,A.A., Makhdoom,H.Q., Assiri,A., Al-Tawfiq,J.A., Alhakeem,R.F., Madani,H., AlRabiah,F.A., Al Hajjar,S., Al-nassir,W.N., Albarrak,A., Flemban,H., Balkhy,H.H., Alsubaie,S., Palser,A.L., Gall,A., Bashford-Rogers,R., Rambaut,A., Zumla,A.I. and Memish,Z.A.	Transmission and evolution of the Middle East respiratory syndrome coronavirus in Saudi Arabia: a descriptive genomic study	Lancet 382 (9909), 1993-2002 (2013)
KF600651	Homo sapiens	Genbank	Cotten,M., Watson,S.J., Kellam,P., Al-Rabeeah,A.A., Makhdoom,H.Q., Assiri,A., Al-Tawfiq,J.A., Alhakeem,R.F., Madani,H., AlRabiah,F.A., Al Hajjar,S., Al-nassir,W.N., Albarrak,A., Flemban,H., Balkhy,H.H., Alsubaie,S., Palser,A.L., Gall,A., Bashford-Rogers,R., Rambaut,A., Zumla,A.I. and Memish,Z.A.	Transmission and evolution of the Middle East respiratory syndrome coronavirus in Saudi Arabia: a descriptive genomic study	Lancet 382 (9909), 1993-2002 (2013)
KJ156866	Homo sapiens	Genbank	Cotten,M., Watson,S.J., Zumla,A.I., Makhdoom,H.Q., Palser,A.L., Ong,S.H., Al Rabeeah,A.A., Alhakeem,R.F., Assiri,A., Al-Tawfiq,J.A., Albarrak,A., Barry,M., Shibl,A., Alrabiah,F.A., Hajjar,S., Balkhy,H.H., Flemban,H., Rambaut,A., Kellam,P. and Memish,Z.A.	Spread, circulation, and evolution of the middle East respiratory syndrome coronavirus	MBio 5 (1), e01062-13 (2014)
KF600634	Homo sapiens	Genbank	Cotten,M., Watson,S.J., Kellam,P., Al-Rabeeah,A.A., Makhdoom,H.Q., Assiri,A., Al-Tawfiq,J.A., Alhakeem,R.F., Madani,H., AlRabiah,F.A., Al Hajjar,S., Al-nassir,W.N., Albarrak,A., Flemban,H., Balkhy,H.H., Alsubaie,S., Palser,A.L., Gall,A., Bashford-Rogers,R., Rambaut,A., Zumla,A.I. and Memish,Z.A.	Transmission and evolution of the Middle East respiratory syndrome coronavirus in Saudi Arabia: a descriptive genomic study	Lancet 382 (9909), 1993-2002 (2013)
KF600632	Homo sapiens	Genbank	Cotten,M., Watson,S.J., Kellam,P., Al-Rabeeah,A.A., Makhdoom,H.Q., Assiri,A., Al-Tawfiq,J.A., Alhakeem,R.F., Madani,H., AlRabiah,F.A., Al Hajjar,S., Al-nassir,W.N., Albarrak,A., Flemban,H., Balkhy,H.H., Alsubaie,S., Palser,A.L., Gall,A., Bashford-Rogers,R., Rambaut,A., Zumla,A.I. and Memish,Z.A.	Transmission and evolution of the Middle East respiratory syndrome coronavirus in Saudi Arabia: a descriptive genomic study	Lancet 382 (9909), 1993-2002 (2013)
KF600644	Homo sapiens	Genbank	Cotten,M., Watson,S.J., Kellam,P., Al-Rabeeah,A.A., Makhdoom,H.Q., Assiri,A., Al-Tawfiq,J.A., Alhakeem,R.F., Madani,H., AlRabiah,F.A., Al Hajjar,S., Al-nassir,W.N., Albarrak,A., Flemban,H., Balkhy,H.H., Alsubaie,S., Palser,A.L., Gall,A., Bashford-Rogers,R., Rambaut,A., Zumla,A.I. and Memish,Z.A.	Transmission and evolution of the Middle East respiratory syndrome coronavirus in Saudi Arabia: a descriptive genomic study	Lancet 382 (9909), 1993-2002 (2013)
KF186565	Homo sapiens	Genbank	Cotten,M., Watson,S.J., Kellam,P., Al-Rabeeah,A.A., Makhdoom,H.Q., Assiri,A., Al-Tawfiq,J.A., Alhakeem,R.F., Madani,H., AlRabiah,F.A., Al Hajjar,S., Al-nassir,W.N., Albarrak,A., Flemban,H., Balkhy,H.H., Alsubaie,S., Palser,A.L., Gall,A., Bashford-Rogers,R., Rambaut,A., Zumla,A.I. and Memish,Z.A.	Transmission and evolution of the Middle East respiratory syndrome coronavirus in Saudi Arabia: a descriptive genomic study	Lancet 382 (9909), 1993-2002 (2013)
KF600645	Homo sapiens	Genbank	Cotten,M., Watson,S.J., Kellam,P., Al-Rabeeah,A.A., Makhdoom,H.Q., Assiri,A., Al-Tawfiq,J.A., Alhakeem,R.F., Madani,H., AlRabiah,F.A., Al Hajjar,S., Al-nassir,W.N., Albarrak,A., Flemban,H., Balkhy,H.H., Alsubaie,S., Palser,A.L., Gall,A., Bashford-Rogers,R., Rambaut,A., Zumla,A.I. and Memish,Z.A.	Transmission and evolution of the Middle East respiratory syndrome coronavirus in Saudi Arabia: a descriptive genomic study	Lancet 382 (9909), 1993-2002 (2013)
KF186566	Homo sapiens	Genbank	Cotten,M., Watson,S.J., Kellam,P., Al-Rabeeah,A.A., Makhdoom,H.Q., Assiri,A., Al-Tawfiq,J.A., Alhakeem,R.F., Madani,H., AlRabiah,F.A., Al Hajjar,S., Al-nassir,W.N., Albarrak,A., Flemban,H., Balkhy,H.H., Alsubaie,S., Palser,A.L., Gall,A., Bashford-Rogers,R., Rambaut,A., Zumla,A.I. and Memish,Z.A.	Transmission and evolution of the Middle East respiratory syndrome coronavirus in Saudi Arabia: a descriptive genomic study	Lancet 382 (9909), 1993-2002 (2013)
KF600647	Homo sapiens	Genbank	Cotten,M., Watson,S.J., Kellam,P., Al-Rabeeah,A.A., Makhdoom,H.Q., Assiri,A., Al-Tawfiq,J.A., Alhakeem,R.F., Madani,H., AlRabiah,F.A., Al Hajjar,S., Al-nassir,W.N., Albarrak,A., Flemban,H., Balkhy,H.H., Alsubaie,S., Palser,A.L., Gall,A., Bashford-Rogers,R., Rambaut,A., Zumla,A.I. and Memish,Z.A.	Transmission and evolution of the Middle East respiratory syndrome coronavirus in Saudi Arabia: a descriptive genomic study	Lancet 382 (9909), 1993-2002 (2013)
KF600630	Homo sapiens	Genbank	Cotten,M., Watson,S.J., Kellam,P., Al-Rabeeah,A.A., Makhdoom,H.Q., Assiri,A., Al-Tawfiq,J.A., Alhakeem,R.F., Madani,H., AlRabiah,F.A., Al Hajjar,S., Al-nassir,W.N., Albarrak,A., Flemban,H., Balkhy,H.H., Alsubaie,S., Palser,A.L., Gall,A., Bashford-Rogers,R., Rambaut,A., Zumla,A.I. and Memish,Z.A.	Transmission and evolution of the Middle East respiratory syndrome coronavirus in Saudi Arabia: a descriptive genomic study	Lancet 382 (9909), 1993-2002 (2013)
KF600652	Homo sapiens	Genbank	Cotten,M., Watson,S.J., Kellam,P., Al-Rabeeah,A.A., Makhdoom,H.Q., Assiri,A., Al-Tawfiq,J.A., Alhakeem,R.F., Madani,H., AlRabiah,F.A., Al Hajjar,S., Al-nassir,W.N., Albarrak,A., Flemban,H., Balkhy,H.H., Alsubaie,S., Palser,A.L., Gall,A., Bashford-Rogers,R., Rambaut,A., Zumla,A.I. and Memish,Z.A.	Transmission and evolution of the Middle East respiratory syndrome coronavirus in Saudi Arabia: a descriptive genomic study	Lancet 382 (9909), 1993-2002 (2013)
KM015348	Homo sapiens	Genbank	Galiano,M., Myers,R., Bermingham,A., Gopal,R. and Zambon,M.	A cluster of MERS-CoV cases in the United Kingdom: epidemiological and virological evidence of non-sustained person-to-person transmission	Direct submission
KM210278	Homo sapiens	Genbank	Galiano,M., Myers,R., Bermingham,A., Gopal,R. and Zambon,M.	A cluster of MERS-CoV cases in the United Kingdom: epidemiological and virological evidence of non-sustained person-to-person transmission	Direct submission
KM210277	Homo sapiens	Genbank	Galiano,M., Myers,R., Bermingham,A., Gopal,R. and Zambon,M.	A cluster of MERS-CoV cases in the United Kingdom: epidemiological and virological evidence of non-sustained person-to-person transmission	Direct submission
KJ650295	dromedary	Genbank	Hemida,M.G., Chu,D.K., Poon,L.L., Perera,R.A., Alhammadi,M.A., Ng,H.Y., Siu,L.Y., Guan,Y., Alnaeem,A. and Peiris,M.	MERS Coronavirus in Dromedary Camel Herd, Saudi Arabia	Emerging Infect. Dis. 20 (7), 1231-1234 (2014)
KJ650296	dromedary	Genbank	Hemida,M.G., Chu,D.K., Poon,L.L., Perera,R.A., Alhammadi,M.A., Ng,H.Y., Siu,L.Y., Guan,Y., Alnaeem,A. and Peiris,M.	MERS Coronavirus in Dromedary Camel Herd, Saudi Arabia	Emerging Infect. Dis. 20 (7), 1231-1234 (2014)
KJ650297	dromedary	Genbank	Hemida,M.G., Chu,D.K., Poon,L.L., Perera,R.A., Alhammadi,M.A., Ng,H.Y., Siu,L.Y., Guan,Y., Alnaeem,A. and Peiris,M.	MERS Coronavirus in Dromedary Camel Herd, Saudi Arabia	Emerging Infect. Dis. 20 (7), 1231-1234 (2014)
KP209312	Homo sapiens	Genbank	Hunter,J.C., Nguyen,D., Aden,B., Al Bandar,Z., Al Dhaheri,W., Abu Elkheir,K., Khudair,A., Al Mulla,M., El Saleh,F., Imambaccus,H., Al Kaabi,N., Sheikh,F.A., Sasse,J., Turner,A., Abdel Wareth,L., Weber,S., Al Ameri,A., Abu Amer,W., Alami,N.N., Bunga,S., Haynes,L.M., Hall,A.J., Kallen,A.J., Kuhar,D., Pham,H., Pringle,K., Tong,S., Whitaker,B.L., Gerber,S.I. and Al Hosani,F.I.	Transmission of Middle East Respiratory Syndrome Coronavirus Infections in Healthcare Settings, Abu Dhabi	Emerging Infect. Dis. 22 (4), 647-656 (2016)
KT156560	Homo sapiens	Genbank	Queen,K., Al-Jardani,A., Zhang,J., Al Kindi,H., Li,Y., Tao,Y., Al Baqlani,S., Al Mahrouqi,S. and Tong,S.	Direct Submission	Submitted (12-JUN-2015) Division of Viral Diseases, Centers for Disease Control and Prevention, 1600 Clifton Rd NE, Atlanta, GA 30033, USA
KY581687	Homo sapiens	Genbank	Paden,C.R., Yusof,M.F.B.M., Al Hammadi,Z.M., Queen,K., Tao,Y., Eltahir,Y.M., Elsayed,E.A., Marzoug,B.A., Bensalah,O.K.A., Khalafalla,A.I., Al Mulla,M., Elkheir,K.A., Issa,Z.B., Pradeep,K., Elsaleh,F.N., Imambaccus,H., Sasse,J., Weber,S., Shi,M., Zhang,J., Li,Y., Pham,H., Kim,L., Hall,A.J., Gerber,S.I., Al Hosani,F.I., Tong,S. and Al Muhairi,S.S.M.	Zoonotic origin and transmission of Middle East respiratory syndrome coronavirus in the UAE	Zoonoses Public Health (2017)
KY581684	Homo sapiens	Genbank	Paden,C.R., Yusof,M.F.B.M., Al Hammadi,Z.M., Queen,K., Tao,Y., Eltahir,Y.M., Elsayed,E.A., Marzoug,B.A., Bensalah,O.K.A., Khalafalla,A.I., Al Mulla,M., Elkheir,K.A., Issa,Z.B., Pradeep,K., Elsaleh,F.N., Imambaccus,H., Sasse,J., Weber,S., Shi,M., Zhang,J., Li,Y., Pham,H., Kim,L., Hall,A.J., Gerber,S.I., Al Hosani,F.I., Tong,S. and Al Muhairi,S.S.M.	Zoonotic origin and transmission of Middle East respiratory syndrome coronavirus in the UAE	Zoonoses Public Health (2017)
KY581685	Homo sapiens	Genbank	Paden,C.R., Yusof,M.F.B.M., Al Hammadi,Z.M., Queen,K., Tao,Y., Eltahir,Y.M., Elsayed,E.A., Marzoug,B.A., Bensalah,O.K.A., Khalafalla,A.I., Al Mulla,M., Elkheir,K.A., Issa,Z.B., Pradeep,K., Elsaleh,F.N., Imambaccus,H., Sasse,J., Weber,S., Shi,M., Zhang,J., Li,Y., Pham,H., Kim,L., Hall,A.J., Gerber,S.I., Al Hosani,F.I., Tong,S. and Al Muhairi,S.S.M.	Zoonotic origin and transmission of Middle East respiratory syndrome coronavirus in the UAE	Zoonoses Public Health (2017)
KY581694	Homo sapiens	Genbank	Paden,C.R., Yusof,M.F.B.M., Al Hammadi,Z.M., Queen,K., Tao,Y., Eltahir,Y.M., Elsayed,E.A., Marzoug,B.A., Bensalah,O.K.A., Khalafalla,A.I., Al Mulla,M., Elkheir,K.A., Issa,Z.B., Pradeep,K., Elsaleh,F.N., Imambaccus,H., Sasse,J., Weber,S., Shi,M., Zhang,J., Li,Y., Pham,H., Kim,L., Hall,A.J., Gerber,S.I., Al Hosani,F.I., Tong,S. and Al Muhairi,S.S.M.	Zoonotic origin and transmission of Middle East respiratory syndrome coronavirus in the UAE	Zoonoses Public Health (2017)
KY581695	camel	Genbank	Paden,C.R., Yusof,M.F.B.M., Al Hammadi,Z.M., Queen,K., Tao,Y., Eltahir,Y.M., Elsayed,E.A., Marzoug,B.A., Bensalah,O.K.A., Khalafalla,A.I., Al Mulla,M., Elkheir,K.A., Issa,Z.B., Pradeep,K., Elsaleh,F.N., Imambaccus,H., Sasse,J., Weber,S., Shi,M., Zhang,J., Li,Y., Pham,H., Kim,L., Hall,A.J., Gerber,S.I., Al Hosani,F.I., Tong,S. and Al Muhairi,S.S.M.	Zoonotic origin and transmission of Middle East respiratory syndrome coronavirus in the UAE	Zoonoses Public Health (2017)
KT156561	Homo sapiens	Genbank	Queen,K., Al-Jardani,A., Zhang,J., Al Kindi,H., Li,Y., Tao,Y., Al Baqlani,S., Al Mahrouqi,S. and Tong,S.	Direct Submission	Submitted (12-JUN-2015) Division of Viral Diseases, Centers for Disease Control and Prevention, 1600 Clifton Rd NE, Atlanta, GA 30033, USA
KP209306	Homo sapiens	Genbank	Hunter,J.C., Nguyen,D., Aden,B., Al Bandar,Z., Al Dhaheri,W., Abu Elkheir,K., Khudair,A., Al Mulla,M., El Saleh,F., Imambaccus,H., Al Kaabi,N., Sheikh,F.A., Sasse,J., Turner,A., Abdel Wareth,L., Weber,S., Al Ameri,A., Abu Amer,W., Alami,N.N., Bunga,S., Haynes,L.M., Hall,A.J., Kallen,A.J., Kuhar,D., Pham,H., Pringle,K., Tong,S., Whitaker,B.L., Gerber,S.I. and Al Hosani,F.I.	Transmission of Middle East Respiratory Syndrome Coronavirus Infections in Healthcare Settings, Abu Dhabi	Emerging Infect. Dis. 22 (4), 647-656 (2016)
KP209309	Homo sapiens	Genbank	Hunter,J.C., Nguyen,D., Aden,B., Al Bandar,Z., Al Dhaheri,W., Abu Elkheir,K., Khudair,A., Al Mulla,M., El Saleh,F., Imambaccus,H., Al Kaabi,N., Sheikh,F.A., Sasse,J., Turner,A., Abdel Wareth,L., Weber,S., Al Ameri,A., Abu Amer,W., Alami,N.N., Bunga,S., Haynes,L.M., Hall,A.J., Kallen,A.J., Kuhar,D., Pham,H., Pringle,K., Tong,S., Whitaker,B.L., Gerber,S.I. and Al Hosani,F.I.	Transmission of Middle East Respiratory Syndrome Coronavirus Infections in Healthcare Settings, Abu Dhabi	Emerging Infect. Dis. 22 (4), 647-656 (2016)
KP209313	Homo sapiens	Genbank	Hunter,J.C., Nguyen,D., Aden,B., Al Bandar,Z., Al Dhaheri,W., Abu Elkheir,K., Khudair,A., Al Mulla,M., El Saleh,F., Imambaccus,H., Al Kaabi,N., Sheikh,F.A., Sasse,J., Turner,A., Abdel Wareth,L., Weber,S., Al Ameri,A., Abu Amer,W., Alami,N.N., Bunga,S., Haynes,L.M., Hall,A.J., Kallen,A.J., Kuhar,D., Pham,H., Pringle,K., Tong,S., Whitaker,B.L., Gerber,S.I. and Al Hosani,F.I.	Transmission of Middle East Respiratory Syndrome Coronavirus Infections in Healthcare Settings, Abu Dhabi	Emerging Infect. Dis. 22 (4), 647-656 (2016)
KY581689	Homo sapiens	Genbank	Paden,C.R., Yusof,M.F.B.M., Al Hammadi,Z.M., Queen,K., Tao,Y., Eltahir,Y.M., Elsayed,E.A., Marzoug,B.A., Bensalah,O.K.A., Khalafalla,A.I., Al Mulla,M., Elkheir,K.A., Issa,Z.B., Pradeep,K., Elsaleh,F.N., Imambaccus,H., Sasse,J., Weber,S., Shi,M., Zhang,J., Li,Y., Pham,H., Kim,L., Hall,A.J., Gerber,S.I., Al Hosani,F.I., Tong,S. and Al Muhairi,S.S.M.	Zoonotic origin and transmission of Middle East respiratory syndrome coronavirus in the UAE	Zoonoses Public Health (2017)
KP209307	Homo sapiens	Genbank	Hunter,J.C., Nguyen,D., Aden,B., Al Bandar,Z., Al Dhaheri,W., Abu Elkheir,K., Khudair,A., Al Mulla,M., El Saleh,F., Imambaccus,H., Al Kaabi,N., Sheikh,F.A., Sasse,J., Turner,A., Abdel Wareth,L., Weber,S., Al Ameri,A., Abu Amer,W., Alami,N.N., Bunga,S., Haynes,L.M., Hall,A.J., Kallen,A.J., Kuhar,D., Pham,H., Pringle,K., Tong,S., Whitaker,B.L., Gerber,S.I. and Al Hosani,F.I.	Transmission of Middle East Respiratory Syndrome Coronavirus Infections in Healthcare Settings, Abu Dhabi	Emerging Infect. Dis. 22 (4), 647-656 (2016)
KY581692	Homo sapiens	Genbank	Paden,C.R., Yusof,M.F.B.M., Al Hammadi,Z.M., Queen,K., Tao,Y., Eltahir,Y.M., Elsayed,E.A., Marzoug,B.A., Bensalah,O.K.A., Khalafalla,A.I., Al Mulla,M., Elkheir,K.A., Issa,Z.B., Pradeep,K., Elsaleh,F.N., Imambaccus,H., Sasse,J., Weber,S., Shi,M., Zhang,J., Li,Y., Pham,H., Kim,L., Hall,A.J., Gerber,S.I., Al Hosani,F.I., Tong,S. and Al Muhairi,S.S.M.	Zoonotic origin and transmission of Middle East respiratory syndrome coronavirus in the UAE	Zoonoses Public Health (2017)
KY581686	Homo sapiens	Genbank	Paden,C.R., Yusof,M.F.B.M., Al Hammadi,Z.M., Queen,K., Tao,Y., Eltahir,Y.M., Elsayed,E.A., Marzoug,B.A., Bensalah,O.K.A., Khalafalla,A.I., Al Mulla,M., Elkheir,K.A., Issa,Z.B., Pradeep,K., Elsaleh,F.N., Imambaccus,H., Sasse,J., Weber,S., Shi,M., Zhang,J., Li,Y., Pham,H., Kim,L., Hall,A.J., Gerber,S.I., Al Hosani,F.I., Tong,S. and Al Muhairi,S.S.M.	Zoonotic origin and transmission of Middle East respiratory syndrome coronavirus in the UAE	Zoonoses Public Health (2017)
KY581688	Homo sapiens	Genbank	Paden,C.R., Yusof,M.F.B.M., Al Hammadi,Z.M., Queen,K., Tao,Y., Eltahir,Y.M., Elsayed,E.A., Marzoug,B.A., Bensalah,O.K.A., Khalafalla,A.I., Al Mulla,M., Elkheir,K.A., Issa,Z.B., Pradeep,K., Elsaleh,F.N., Imambaccus,H., Sasse,J., Weber,S., Shi,M., Zhang,J., Li,Y., Pham,H., Kim,L., Hall,A.J., Gerber,S.I., Al Hosani,F.I., Tong,S. and Al Muhairi,S.S.M.	Zoonotic origin and transmission of Middle East respiratory syndrome coronavirus in the UAE	Zoonoses Public Health (2017)
KY581690	Homo sapiens	Genbank	Paden,C.R., Yusof,M.F.B.M., Al Hammadi,Z.M., Queen,K., Tao,Y., Eltahir,Y.M., Elsayed,E.A., Marzoug,B.A., Bensalah,O.K.A., Khalafalla,A.I., Al Mulla,M., Elkheir,K.A., Issa,Z.B., Pradeep,K., Elsaleh,F.N., Imambaccus,H., Sasse,J., Weber,S., Shi,M., Zhang,J., Li,Y., Pham,H., Kim,L., Hall,A.J., Gerber,S.I., Al Hosani,F.I., Tong,S. and Al Muhairi,S.S.M.	Zoonotic origin and transmission of Middle East respiratory syndrome coronavirus in the UAE	Zoonoses Public Health (2017)
KP209308	Homo sapiens	Genbank	Hunter,J.C., Nguyen,D., Aden,B., Al Bandar,Z., Al Dhaheri,W., Abu Elkheir,K., Khudair,A., Al Mulla,M., El Saleh,F., Imambaccus,H., Al Kaabi,N., Sheikh,F.A., Sasse,J., Turner,A., Abdel Wareth,L., Weber,S., Al Ameri,A., Abu Amer,W., Alami,N.N., Bunga,S., Haynes,L.M., Hall,A.J., Kallen,A.J., Kuhar,D., Pham,H., Pringle,K., Tong,S., Whitaker,B.L., Gerber,S.I. and Al Hosani,F.I.	Transmission of Middle East Respiratory Syndrome Coronavirus Infections in Healthcare Settings, Abu Dhabi	Emerging Infect. Dis. 22 (4), 647-656 (2016)
KY581697	camel	Genbank	Paden,C.R., Yusof,M.F.B.M., Al Hammadi,Z.M., Queen,K., Tao,Y., Eltahir,Y.M., Elsayed,E.A., Marzoug,B.A., Bensalah,O.K.A., Khalafalla,A.I., Al Mulla,M., Elkheir,K.A., Issa,Z.B., Pradeep,K., Elsaleh,F.N., Imambaccus,H., Sasse,J., Weber,S., Shi,M., Zhang,J., Li,Y., Pham,H., Kim,L., Hall,A.J., Gerber,S.I., Al Hosani,F.I., Tong,S. and Al Muhairi,S.S.M.	Zoonotic origin and transmission of Middle East respiratory syndrome coronavirus in the UAE	Zoonoses Public Health (2017)
KP209310	Homo sapiens	Genbank	Hunter,J.C., Nguyen,D., Aden,B., Al Bandar,Z., Al Dhaheri,W., Abu Elkheir,K., Khudair,A., Al Mulla,M., El Saleh,F., Imambaccus,H., Al Kaabi,N., Sheikh,F.A., Sasse,J., Turner,A., Abdel Wareth,L., Weber,S., Al Ameri,A., Abu Amer,W., Alami,N.N., Bunga,S., Haynes,L.M., Hall,A.J., Kallen,A.J., Kuhar,D., Pham,H., Pringle,K., Tong,S., Whitaker,B.L., Gerber,S.I. and Al Hosani,F.I.	Transmission of Middle East Respiratory Syndrome Coronavirus Infections in Healthcare Settings, Abu Dhabi	Emerging Infect. Dis. 22 (4), 647-656 (2016)
KY581696	camel	Genbank	Paden,C.R., Yusof,M.F.B.M., Al Hammadi,Z.M., Queen,K., Tao,Y., Eltahir,Y.M., Elsayed,E.A., Marzoug,B.A., Bensalah,O.K.A., Khalafalla,A.I., Al Mulla,M., Elkheir,K.A., Issa,Z.B., Pradeep,K., Elsaleh,F.N., Imambaccus,H., Sasse,J., Weber,S., Shi,M., Zhang,J., Li,Y., Pham,H., Kim,L., Hall,A.J., Gerber,S.I., Al Hosani,F.I., Tong,S. and Al Muhairi,S.S.M.	Zoonotic origin and transmission of Middle East respiratory syndrome coronavirus in the UAE	Zoonoses Public Health (2017)
KY673149	Camel	Genbank	Queen,K., Al-Jardani,A., Zhang,J., Al Kindi,H., Li,Y., Tao,Y., Al Baqlani,S., Al Mahrouqi,S. and Tong,S.	Direct Submission	Submitted (27-FEB-2017) Division of Viral Diseases, Centers for Disease Control and Prevention, 1600 Clifton Rd, Atlanta, GA 30333, USA
KY673148	Homo sapiens	Genbank	Queen,K., Al-Jardani,A., Zhang,J., Al Kindi,H., Li,Y., Tao,Y., Al Baqlani,S., Al Mahrouqi,S. and Tong,S.	Direct Submission	Submitted (27-FEB-2017) Division of Viral Diseases, Centers for Disease Control and Prevention, 1600 Clifton Rd, Atlanta, GA 30333, USA
MF598647	Camelus dromedarius	Genbank	Yusof,M.F., Queen,K., Eltahir,Y.M., Paden,C.R., Al Hammadi,Z.M.A.H., Tao,Y., Li,Y., Khalafalla,A.I., Shi,M., Zhang,J., Mohamed,M.S.A.E., Abd Elaal Ahmed,M.H., Azeez,I.A., Bensalah,O.K., Eldahab,Z.S., Al Hosani,F.I., Gerber,S.I., Hall,A.J., Tong,S. and Al Muhairi,S.S.	Diversity of Middle East respiratory syndrome coronaviruses in 109 dromedary camels based on full-genome sequencing, Abu Dhabi, United Arab Emirates	Emerg Microbes Infect 6 (11), E101 (2017)
MF598681	Camelus dromedarius	Genbank	Yusof,M.F., Queen,K., Eltahir,Y.M., Paden,C.R., Al Hammadi,Z.M.A.H., Tao,Y., Li,Y., Khalafalla,A.I., Shi,M., Zhang,J., Mohamed,M.S.A.E., Abd Elaal Ahmed,M.H., Azeez,I.A., Bensalah,O.K., Eldahab,Z.S., Al Hosani,F.I., Gerber,S.I., Hall,A.J., Tong,S. and Al Muhairi,S.S.	Diversity of Middle East respiratory syndrome coronaviruses in 109 dromedary camels based on full-genome sequencing, Abu Dhabi, United Arab Emirates	Emerg Microbes Infect 6 (11), E101 (2017)
MF598636	Camelus dromedarius	Genbank	Yusof,M.F., Queen,K., Eltahir,Y.M., Paden,C.R., Al Hammadi,Z.M.A.H., Tao,Y., Li,Y., Khalafalla,A.I., Shi,M., Zhang,J., Mohamed,M.S.A.E., Abd Elaal Ahmed,M.H., Azeez,I.A., Bensalah,O.K., Eldahab,Z.S., Al Hosani,F.I., Gerber,S.I., Hall,A.J., Tong,S. and Al Muhairi,S.S.	Diversity of Middle East respiratory syndrome coronaviruses in 109 dromedary camels based on full-genome sequencing, Abu Dhabi, United Arab Emirates	Emerg Microbes Infect 6 (11), E101 (2017)
MF598639	Camelus dromedarius	Genbank	Yusof,M.F., Queen,K., Eltahir,Y.M., Paden,C.R., Al Hammadi,Z.M.A.H., Tao,Y., Li,Y., Khalafalla,A.I., Shi,M., Zhang,J., Mohamed,M.S.A.E., Abd Elaal Ahmed,M.H., Azeez,I.A., Bensalah,O.K., Eldahab,Z.S., Al Hosani,F.I., Gerber,S.I., Hall,A.J., Tong,S. and Al Muhairi,S.S.	Diversity of Middle East respiratory syndrome coronaviruses in 109 dromedary camels based on full-genome sequencing, Abu Dhabi, United Arab Emirates	Emerg Microbes Infect 6 (11), E101 (2017)
MF598672	Camelus dromedarius	Genbank	Yusof,M.F., Queen,K., Eltahir,Y.M., Paden,C.R., Al Hammadi,Z.M.A.H., Tao,Y., Li,Y., Khalafalla,A.I., Shi,M., Zhang,J., Mohamed,M.S.A.E., Abd Elaal Ahmed,M.H., Azeez,I.A., Bensalah,O.K., Eldahab,Z.S., Al Hosani,F.I., Gerber,S.I., Hall,A.J., Tong,S. and Al Muhairi,S.S.	Diversity of Middle East respiratory syndrome coronaviruses in 109 dromedary camels based on full-genome sequencing, Abu Dhabi, United Arab Emirates	Emerg Microbes Infect 6 (11), E101 (2017)
MF598667	Camelus dromedarius	Genbank	Yusof,M.F., Queen,K., Eltahir,Y.M., Paden,C.R., Al Hammadi,Z.M.A.H., Tao,Y., Li,Y., Khalafalla,A.I., Shi,M., Zhang,J., Mohamed,M.S.A.E., Abd Elaal Ahmed,M.H., Azeez,I.A., Bensalah,O.K., Eldahab,Z.S., Al Hosani,F.I., Gerber,S.I., Hall,A.J., Tong,S. and Al Muhairi,S.S.	Diversity of Middle East respiratory syndrome coronaviruses in 109 dromedary camels based on full-genome sequencing, Abu Dhabi, United Arab Emirates	Emerg Microbes Infect 6 (11), E101 (2017)
MF598635	Camelus dromedarius	Genbank	Yusof,M.F., Queen,K., Eltahir,Y.M., Paden,C.R., Al Hammadi,Z.M.A.H., Tao,Y., Li,Y., Khalafalla,A.I., Shi,M., Zhang,J., Mohamed,M.S.A.E., Abd Elaal Ahmed,M.H., Azeez,I.A., Bensalah,O.K., Eldahab,Z.S., Al Hosani,F.I., Gerber,S.I., Hall,A.J., Tong,S. and Al Muhairi,S.S.	Diversity of Middle East respiratory syndrome coronaviruses in 109 dromedary camels based on full-genome sequencing, Abu Dhabi, United Arab Emirates	Emerg Microbes Infect 6 (11), E101 (2017)
KU242423	Camelus dromedarius	Genbank	Wernery,U., Corman,V.M., Wong,E.Y., Tsang,A.K., Muth,D., Lau,S.K., Khazanehdari,K., Zirkel,F., Ali,M., Nagy,P., Juhasz,J., Wernery,R., Joseph,S., Syriac,G., Elizabeth,S.K., Patteril,N.A., Woo,P.C. and Drosten,C.	Acute middle East respiratory syndrome coronavirus infection in livestock Dromedaries, Dubai, 2014	Emerging Infect. Dis. 21 (6), 1019-1022 (2015)
KU242424	Camelus dromedarius	Genbank	Wernery,U., Corman,V.M., Wong,E.Y., Tsang,A.K., Muth,D., Lau,S.K., Khazanehdari,K., Zirkel,F., Ali,M., Nagy,P., Juhasz,J., Wernery,R., Joseph,S., Syriac,G., Elizabeth,S.K., Patteril,N.A., Woo,P.C. and Drosten,C.	Acute middle East respiratory syndrome coronavirus infection in livestock Dromedaries, Dubai, 2014	Emerging Infect. Dis. 21 (6), 1019-1022 (2015)
KX108938	Camelus dromedarius	Genbank	Lau,S.K., Wernery,R., Wong,E.Y., Joseph,S., Tsang,A.K., Patteril,N.A., Elizabeth,S.K., Chan,K.H., Muhammed,R., Kinne,J., Yuen,K.Y., Wernery,U. and Woo,P.C.	Polyphyletic origin of MERS coronaviruses and isolation of a novel clade A strain from dromedary camels in the United Arab Emirates	Emerg Microbes Infect 5 (12), E128 (2016)
KX108939	Camelus dromedarius	Genbank	Lau,S.K., Wernery,R., Wong,E.Y., Joseph,S., Tsang,A.K., Patteril,N.A., Elizabeth,S.K., Chan,K.H., Muhammed,R., Kinne,J., Yuen,K.Y., Wernery,U. and Woo,P.C.	Polyphyletic origin of MERS coronaviruses and isolation of a novel clade A strain from dromedary camels in the United Arab Emirates	Emerg Microbes Infect 5 (12), E128 (2016)
KX108940	Camelus dromedarius	Genbank	Lau,S.K., Wernery,R., Wong,E.Y., Joseph,S., Tsang,A.K., Patteril,N.A., Elizabeth,S.K., Chan,K.H., Muhammed,R., Kinne,J., Yuen,K.Y., Wernery,U. and Woo,P.C.	Polyphyletic origin of MERS coronaviruses and isolation of a novel clade A strain from dromedary camels in the United Arab Emirates	Emerg Microbes Infect 5 (12), E128 (2016)
KX108942	Camelus dromedarius	Genbank	Lau,S.K., Wernery,R., Wong,E.Y., Joseph,S., Tsang,A.K., Patteril,N.A., Elizabeth,S.K., Chan,K.H., Muhammed,R., Kinne,J., Yuen,K.Y., Wernery,U. and Woo,P.C.	Polyphyletic origin of MERS coronaviruses and isolation of a novel clade A strain from dromedary camels in the United Arab Emirates	Emerg Microbes Infect 5 (12), E128 (2016)
KX108941	Camelus dromedarius	Genbank	Lau,S.K., Wernery,R., Wong,E.Y., Joseph,S., Tsang,A.K., Patteril,N.A., Elizabeth,S.K., Chan,K.H., Muhammed,R., Kinne,J., Yuen,K.Y., Wernery,U. and Woo,P.C.	Polyphyletic origin of MERS coronaviruses and isolation of a novel clade A strain from dromedary camels in the United Arab Emirates	Emerg Microbes Infect 5 (12), E128 (2016)
KX108937	Camelus dromedarius	Genbank	Lau,S.K., Wernery,R., Wong,E.Y., Joseph,S., Tsang,A.K., Patteril,N.A., Elizabeth,S.K., Chan,K.H., Muhammed,R., Kinne,J., Yuen,K.Y., Wernery,U. and Woo,P.C.	Polyphyletic origin of MERS coronaviruses and isolation of a novel clade A strain from dromedary camels in the United Arab Emirates	Emerg Microbes Infect 5 (12), E128 (2016)
KF745068	Homo sapiens	Genbank	Enouf,V., Briand,D. and van der Werf,S.	Direct Submission	Submitted (21-OCT-2013) Virology, Insitut Pasteur, 25-28 rue du Dr Roux, Paris, Ile de France 75724 Paris cedex 15, France
KJ361503	Homo sapiens	Genbank	Ar Gouilh,M., Thiberge,J.M., Diancourt,L., Vandenbogaert,M., Briand,D., Batejat,C., Coralie,G., Rousseau,C., Fichenick,F., van der Werf,S., Burguiere,A., Enouf,V., Manuguerra,J.C. and Caro,V.	Virological, genomic and phylogenetic investigations of the 2 MERS-CoV cases reported in France	Direct submission
KJ361501	Homo sapiens	Genbank	Ar Gouilh,M., Thiberge,J.M., Diancourt,L., Vandenbogaert,M., Briand,D., Batejat,C., Coralie,G., Rousseau,C., Fichenick,F., van der Werf,S., Burguiere,A., Enouf,V., Manuguerra,J.C. and Caro,V.	Virological, genomic and phylogenetic investigations of the 2 MERS-CoV cases reported in France	Direct submission
KJ361502	Homo sapiens	Genbank	Ar Gouilh,M., Thiberge,J.M., Diancourt,L., Vandenbogaert,M., Briand,D., Batejat,C., Coralie,G., Rousseau,C., Fichenick,F., van der Werf,S., Burguiere,A., Enouf,V., Manuguerra,J.C. and Caro,V.	Virological, genomic and phylogenetic investigations of the 2 MERS-CoV cases reported in France	Direct submission
KJ713299	Camelus dromedarius	Genbank	Briese,T., Mishra,N., Jain,K., Zalmout,I.S., Jabado,O.J., Karesh,W.B., Daszak,P., Mohammed,O.B., Alagaili,A.N. and Lipkin,W.I.	Middle East Respiratory Syndrome Coronavirus Quasispecies That Include Homologues of Human Isolates Revealed through Whole-Genome Analysis and Virus Cultured from Dromedary Camels in Saudi Arabia	MBio 5 (3) (2014)
KT006149	Homo sapiens	Genbank	Lu,R., Wang,Y., Wang,W., Nie,K., Zhao,Y., Su,J., Deng,Y., Zhou,W., Li,Y., Wang,H., Wang,W., Ke,C., Ma,X., Wu,G. and Tan,W.	Complete Genome Sequence of Middle East Respiratory Syndrome Coronavirus (MERS-CoV) from the First Imported MERS-CoV Case in China	Genome Announc 3 (4), e00818-15 (2015)
KT368870	camel	Genbank	Sabir,J.S.M., Lam,T.Y., Ahmed,M.M., Li,L., Shen,Y., AboAba,S., Qureshi,M.I., Abu-Zaid,M., Zhang,Y., Khiyami,M.A., Alharbi,N.S., Hajrah,N.H., Sabir,M.J., Mutwakil,M.H.Z., Kabli,S.A., Alsulaimany,F.A.S., Obaid,A.Y., Zhou,B., Smith,D.K., Holmes,E.C., Zhu,H. and Guan,Y.	Co-circulation of three camel coronavirus species and recombination of MERS-CoVs in Saudi Arabia	Science (2015)
KU308549	Homo sapiens	Genbank	Park,W.B., Kwon,N.J., Choe,P.G., Choi,S.J., Oh,H.S., Lee,S.M., Chong,H., Kim,J.I., Song,K.H., Bang,J.H., Kim,E.S., Kim,H.B., Park,S.W., Kim,N.J. and Oh,M.D.	Isolation of Middle East Respiratory Syndrome Coronavirus from a Patient of the 2015 Korean Outbreak	J. Korean Med. Sci. 31 (2), 315-320 (2016)
KX034093	Homo sapiens	Genbank	Park,D., Huh,H.J., Kim,Y.J., Son,D.-S., Jeon,H.-J., Im,E.-H., Kim,J.-W., Lee,N.Y., Kang,E.-S., Chung,D.R., Choi,S.S., Ahn,J.-H., Peck,K.R., Ki,C.-S. and Park,W.-Y.	Intra-patient heterogeneity of Middle East respiratory syndrome coronavirus	Direct submission
KX034100	Homo sapiens	Genbank	Park,D., Huh,H.J., Kim,Y.J., Son,D.-S., Jeon,H.-J., Im,E.-H., Kim,J.-W., Lee,N.Y., Kang,E.-S., Chung,D.R., Choi,S.S., Ahn,J.-H., Peck,K.R., Ki,C.-S. and Park,W.-Y.	Intra-patient heterogeneity of Middle East respiratory syndrome coronavirus	Direct submission
KX034095	Homo sapiens	Genbank	Park,D., Huh,H.J., Kim,Y.J., Son,D.-S., Jeon,H.-J., Im,E.-H., Kim,J.-W., Lee,N.Y., Kang,E.-S., Chung,D.R., Choi,S.S., Ahn,J.-H., Peck,K.R., Ki,C.-S. and Park,W.-Y.	Intra-patient heterogeneity of Middle East respiratory syndrome coronavirus	Direct submission
KX034097	Homo sapiens	Genbank	Park,D., Huh,H.J., Kim,Y.J., Son,D.-S., Jeon,H.-J., Im,E.-H., Kim,J.-W., Lee,N.Y., Kang,E.-S., Chung,D.R., Choi,S.S., Ahn,J.-H., Peck,K.R., Ki,C.-S. and Park,W.-Y.	Intra-patient heterogeneity of Middle East respiratory syndrome coronavirus	Direct submission
KX034094	Homo sapiens	Genbank	Park,D., Huh,H.J., Kim,Y.J., Son,D.-S., Jeon,H.-J., Im,E.-H., Kim,J.-W., Lee,N.Y., Kang,E.-S., Chung,D.R., Choi,S.S., Ahn,J.-H., Peck,K.R., Ki,C.-S. and Park,W.-Y.	Intra-patient heterogeneity of Middle East respiratory syndrome coronavirus	Direct submission
KX034098	Homo sapiens	Genbank	Park,D., Huh,H.J., Kim,Y.J., Son,D.-S., Jeon,H.-J., Im,E.-H., Kim,J.-W., Lee,N.Y., Kang,E.-S., Chung,D.R., Choi,S.S., Ahn,J.-H., Peck,K.R., Ki,C.-S. and Park,W.-Y.	Intra-patient heterogeneity of Middle East respiratory syndrome coronavirus	Direct submission
KX034099	Homo sapiens	Genbank	Park,D., Huh,H.J., Kim,Y.J., Son,D.-S., Jeon,H.-J., Im,E.-H., Kim,J.-W., Lee,N.Y., Kang,E.-S., Chung,D.R., Choi,S.S., Ahn,J.-H., Peck,K.R., Ki,C.-S. and Park,W.-Y.	Intra-patient heterogeneity of Middle East respiratory syndrome coronavirus	Direct submission
KT806046	Homo sapiens	Genbank	Lu,X., Assiri,A.M. and Erdman,D.D.	Emergence and circulation of a novel recombinant lineage of MERS-CoV in Saudi Arabia	Direct submission
KX034096	Homo sapiens	Genbank	Park,D., Huh,H.J., Kim,Y.J., Son,D.-S., Jeon,H.-J., Im,E.-H., Kim,J.-W., Lee,N.Y., Kang,E.-S., Chung,D.R., Choi,S.S., Ahn,J.-H., Peck,K.R., Ki,C.-S. and Park,W.-Y.	Intra-patient heterogeneity of Middle East respiratory syndrome coronavirus	Direct submission
KY688120	Homo sapiens	Genbank	Paden,C.R., Tamin,A., Assiri,A.M., Queen,K., Li,Y., Zhang,J. and Tong,S.	Direct Submission	Submitted (02-MAR-2017) Division of Viral Diseases, Centers for Disease Control and Prevention, 1600 Clifton Rd, Atlanta, GA 30333, USA
KY688123	Homo sapiens	Genbank	Paden,C.R., Tamin,A., Assiri,A.M., Queen,K., Li,Y., Zhang,J. and Tong,S.	Direct Submission	Submitted (02-MAR-2017) Division of Viral Diseases, Centers for Disease Control and Prevention, 1600 Clifton Rd, Atlanta, GA 30333, USA
KY688122	Homo sapiens	Genbank	Paden,C.R., Tamin,A., Assiri,A.M., Queen,K., Li,Y., Zhang,J. and Tong,S.	Direct Submission	Submitted (02-MAR-2017) Division of Viral Diseases, Centers for Disease Control and Prevention, 1600 Clifton Rd, Atlanta, GA 30333, USA
KY688121	Homo sapiens	Genbank	Paden,C.R., Tamin,A., Assiri,A.M., Queen,K., Li,Y., Zhang,J. and Tong,S.	Direct Submission	Submitted (02-MAR-2017) Division of Viral Diseases, Centers for Disease Control and Prevention, 1600 Clifton Rd, Atlanta, GA 30333, USA
KT868865	Homo sapiens	Genbank	Kim,Y., Cheon,S., Min,C.K., Sohn,K.M., Kang,Y.J., Cha,Y.J., Kang,J.I., Han,S.K., Ha,N.Y., Kim,G., Aigerim,A., Shin,H.M., Choi,M.S., Kim,S., Cho,H.S., Kim,Y.S. and Cho,N.H.	Spread of Mutant Middle East Respiratory Syndrome Coronavirus with Reduced Affinity to Human CD26 during the South Korean Outbreak	MBio 7 (2), e00019-16 (2016)
KT868867	Homo sapiens	Genbank	Kim,Y., Cheon,S., Min,C.K., Sohn,K.M., Kang,Y.J., Cha,Y.J., Kang,J.I., Han,S.K., Ha,N.Y., Kim,G., Aigerim,A., Shin,H.M., Choi,M.S., Kim,S., Cho,H.S., Kim,Y.S. and Cho,N.H.	Spread of Mutant Middle East Respiratory Syndrome Coronavirus with Reduced Affinity to Human CD26 during the South Korean Outbreak	MBio 7 (2), e00019-16 (2016)
KT868869	Homo sapiens	Genbank	Kim,Y., Cheon,S., Min,C.K., Sohn,K.M., Kang,Y.J., Cha,Y.J., Kang,J.I., Han,S.K., Ha,N.Y., Kim,G., Aigerim,A., Shin,H.M., Choi,M.S., Kim,S., Cho,H.S., Kim,Y.S. and Cho,N.H.	Spread of Mutant Middle East Respiratory Syndrome Coronavirus with Reduced Affinity to Human CD26 during the South Korean Outbreak	MBio 7 (2), e00019-16 (2016)
KT868872	Homo sapiens	Genbank	Kim,Y., Cheon,S., Min,C.K., Sohn,K.M., Kang,Y.J., Cha,Y.J., Kang,J.I., Han,S.K., Ha,N.Y., Kim,G., Aigerim,A., Shin,H.M., Choi,M.S., Kim,S., Cho,H.S., Kim,Y.S. and Cho,N.H.	Spread of Mutant Middle East Respiratory Syndrome Coronavirus with Reduced Affinity to Human CD26 during the South Korean Outbreak	MBio 7 (2), e00019-16 (2016)
KT868874	Homo sapiens	Genbank	Kim,Y., Cheon,S., Min,C.K., Sohn,K.M., Kang,Y.J., Cha,Y.J., Kang,J.I., Han,S.K., Ha,N.Y., Kim,G., Aigerim,A., Shin,H.M., Choi,M.S., Kim,S., Cho,H.S., Kim,Y.S. and Cho,N.H.	Spread of Mutant Middle East Respiratory Syndrome Coronavirus with Reduced Affinity to Human CD26 during the South Korean Outbreak	MBio 7 (2), e00019-16 (2016)
KT868877	Homo sapiens	Genbank	Kim,Y., Cheon,S., Min,C.K., Sohn,K.M., Kang,Y.J., Cha,Y.J., Kang,J.I., Han,S.K., Ha,N.Y., Kim,G., Aigerim,A., Shin,H.M., Choi,M.S., Kim,S., Cho,H.S., Kim,Y.S. and Cho,N.H.	Spread of Mutant Middle East Respiratory Syndrome Coronavirus with Reduced Affinity to Human CD26 during the South Korean Outbreak	MBio 7 (2), e00019-16 (2016)
KT868875	Homo sapiens	Genbank	Kim,Y., Cheon,S., Min,C.K., Sohn,K.M., Kang,Y.J., Cha,Y.J., Kang,J.I., Han,S.K., Ha,N.Y., Kim,G., Aigerim,A., Shin,H.M., Choi,M.S., Kim,S., Cho,H.S., Kim,Y.S. and Cho,N.H.	Spread of Mutant Middle East Respiratory Syndrome Coronavirus with Reduced Affinity to Human CD26 during the South Korean Outbreak	MBio 7 (2), e00019-16 (2016)
KT868871	Homo sapiens	Genbank	Kim,Y., Cheon,S., Min,C.K., Sohn,K.M., Kang,Y.J., Cha,Y.J., Kang,J.I., Han,S.K., Ha,N.Y., Kim,G., Aigerim,A., Shin,H.M., Choi,M.S., Kim,S., Cho,H.S., Kim,Y.S. and Cho,N.H.	Spread of Mutant Middle East Respiratory Syndrome Coronavirus with Reduced Affinity to Human CD26 during the South Korean Outbreak	MBio 7 (2), e00019-16 (2016)
KT868870	Homo sapiens	Genbank	Kim,Y., Cheon,S., Min,C.K., Sohn,K.M., Kang,Y.J., Cha,Y.J., Kang,J.I., Han,S.K., Ha,N.Y., Kim,G., Aigerim,A., Shin,H.M., Choi,M.S., Kim,S., Cho,H.S., Kim,Y.S. and Cho,N.H.	Spread of Mutant Middle East Respiratory Syndrome Coronavirus with Reduced Affinity to Human CD26 during the South Korean Outbreak	MBio 7 (2), e00019-16 (2016)
KT036372	Homo sapiens	Genbank	Su,J., Xu,J., Zhang,B., Xie,Q., Zhao,W. and Ke,C.	Direct Submission	Submitted (08-JUN-2015) Key Laboratory for Repository and Application of Pathogenic Microbiology, Research Center for Pathogens Detection Technology of Emerging Infectious Diseases, Guangdong Provincial Center for Disease Control and Prevention, 176 Xin Gang West Road, Guangzhou, Guangdong 510515, China
KT029139	Homo sapiens	Genbank	Kim,Y.J., Cho,Y.J., Kim,D.W., Yang,J.S., Kim,H., Park,S., Han,Y.W., Yun,M.R., Lee,H.S., Kim,A.R., Heo,D.R., Kim,J.A., Kim,S.J., Jung,H.D., Kim,N., Yoon,S.H., Nam,J.G., Kang,H.J., Cheong,H.M., Lee,J.S., Chun,J. and Kim,S.S.	Complete Genome Sequence of Middle East Respiratory Syndrome Coronavirus KOR/KNIH/002_05_2015, Isolated in South Korea	Genome Announc 3 (4), e00787-15 (2015)
KT026454	Homo sapiens	Genbank	Park,W.B., Kwon,N.J., Choe,P.G., Choi,S.J., Oh,H.S., Lee,S.M., Chong,H., Kim,J.I., Song,K.H., Bang,J.H., Kim,E.S., Kim,H.B., Park,S.W., Kim,N.J. and Oh,M.D.	Isolation of Middle East Respiratory Syndrome Coronavirus from a Patient of the 2015 Korean Outbreak	J. Korean Med. Sci. 31 (2), 315-320 (2016)
KT026456	Homo sapiens	Genbank	Park,W.B., Kwon,N.J., Choe,P.G., Choi,S.J., Oh,H.S., Lee,S.M., Chong,H., Kim,J.I., Song,K.H., Bang,J.H., Kim,E.S., Kim,H.B., Park,S.W., Kim,N.J. and Oh,M.D.	Isolation of Middle East Respiratory Syndrome Coronavirus from a Patient of the 2015 Korean Outbreak	J. Korean Med. Sci. 31 (2), 315-320 (2016)
KT368868	camel	Genbank	Sabir,J.S.M., Lam,T.Y., Ahmed,M.M., Li,L., Shen,Y., AboAba,S., Qureshi,M.I., Abu-Zaid,M., Zhang,Y., Khiyami,M.A., Alharbi,N.S., Hajrah,N.H., Sabir,M.J., Mutwakil,M.H.Z., Kabli,S.A., Alsulaimany,F.A.S., Obaid,A.Y., Zhou,B., Smith,D.K., Holmes,E.C., Zhu,H. and Guan,Y.	Co-circulation of three camel coronavirus species and recombination of MERS-CoVs in Saudi Arabia	Science (2015)
KT368876	camel	Genbank	Sabir,J.S.M., Lam,T.Y., Ahmed,M.M., Li,L., Shen,Y., AboAba,S., Qureshi,M.I., Abu-Zaid,M., Zhang,Y., Khiyami,M.A., Alharbi,N.S., Hajrah,N.H., Sabir,M.J., Mutwakil,M.H.Z., Kabli,S.A., Alsulaimany,F.A.S., Obaid,A.Y., Zhou,B., Smith,D.K., Holmes,E.C., Zhu,H. and Guan,Y.	Co-circulation of three camel coronavirus species and recombination of MERS-CoVs in Saudi Arabia	Science (2015)
KT368833	camel	Genbank	Sabir,J.S.M., Lam,T.Y., Ahmed,M.M., Li,L., Shen,Y., AboAba,S., Qureshi,M.I., Abu-Zaid,M., Zhang,Y., Khiyami,M.A., Alharbi,N.S., Hajrah,N.H., Sabir,M.J., Mutwakil,M.H.Z., Kabli,S.A., Alsulaimany,F.A.S., Obaid,A.Y., Zhou,B., Smith,D.K., Holmes,E.C., Zhu,H. and Guan,Y.	Co-circulation of three camel coronavirus species and recombination of MERS-CoVs in Saudi Arabia	Science (2015)
KT368889	camel	Genbank	Sabir,J.S.M., Lam,T.Y., Ahmed,M.M., Li,L., Shen,Y., AboAba,S., Qureshi,M.I., Abu-Zaid,M., Zhang,Y., Khiyami,M.A., Alharbi,N.S., Hajrah,N.H., Sabir,M.J., Mutwakil,M.H.Z., Kabli,S.A., Alsulaimany,F.A.S., Obaid,A.Y., Zhou,B., Smith,D.K., Holmes,E.C., Zhu,H. and Guan,Y.	Co-circulation of three camel coronavirus species and recombination of MERS-CoVs in Saudi Arabia	Science (2015)
KT368834	camel	Genbank	Sabir,J.S.M., Lam,T.Y., Ahmed,M.M., Li,L., Shen,Y., AboAba,S., Qureshi,M.I., Abu-Zaid,M., Zhang,Y., Khiyami,M.A., Alharbi,N.S., Hajrah,N.H., Sabir,M.J., Mutwakil,M.H.Z., Kabli,S.A., Alsulaimany,F.A.S., Obaid,A.Y., Zhou,B., Smith,D.K., Holmes,E.C., Zhu,H. and Guan,Y.	Co-circulation of three camel coronavirus species and recombination of MERS-CoVs in Saudi Arabia	Science (2015)
KT368835	camel	Genbank	Sabir,J.S.M., Lam,T.Y., Ahmed,M.M., Li,L., Shen,Y., AboAba,S., Qureshi,M.I., Abu-Zaid,M., Zhang,Y., Khiyami,M.A., Alharbi,N.S., Hajrah,N.H., Sabir,M.J., Mutwakil,M.H.Z., Kabli,S.A., Alsulaimany,F.A.S., Obaid,A.Y., Zhou,B., Smith,D.K., Holmes,E.C., Zhu,H. and Guan,Y.	Co-circulation of three camel coronavirus species and recombination of MERS-CoVs in Saudi Arabia	Science (2015)
KT368836	camel	Genbank	Sabir,J.S.M., Lam,T.Y., Ahmed,M.M., Li,L., Shen,Y., AboAba,S., Qureshi,M.I., Abu-Zaid,M., Zhang,Y., Khiyami,M.A., Alharbi,N.S., Hajrah,N.H., Sabir,M.J., Mutwakil,M.H.Z., Kabli,S.A., Alsulaimany,F.A.S., Obaid,A.Y., Zhou,B., Smith,D.K., Holmes,E.C., Zhu,H. and Guan,Y.	Co-circulation of three camel coronavirus species and recombination of MERS-CoVs in Saudi Arabia	Science (2015)
KT368837	camel	Genbank	Sabir,J.S.M., Lam,T.Y., Ahmed,M.M., Li,L., Shen,Y., AboAba,S., Qureshi,M.I., Abu-Zaid,M., Zhang,Y., Khiyami,M.A., Alharbi,N.S., Hajrah,N.H., Sabir,M.J., Mutwakil,M.H.Z., Kabli,S.A., Alsulaimany,F.A.S., Obaid,A.Y., Zhou,B., Smith,D.K., Holmes,E.C., Zhu,H. and Guan,Y.	Co-circulation of three camel coronavirus species and recombination of MERS-CoVs in Saudi Arabia	Science (2015)
KT368846	camel	Genbank	Sabir,J.S.M., Lam,T.Y., Ahmed,M.M., Li,L., Shen,Y., AboAba,S., Qureshi,M.I., Abu-Zaid,M., Zhang,Y., Khiyami,M.A., Alharbi,N.S., Hajrah,N.H., Sabir,M.J., Mutwakil,M.H.Z., Kabli,S.A., Alsulaimany,F.A.S., Obaid,A.Y., Zhou,B., Smith,D.K., Holmes,E.C., Zhu,H. and Guan,Y.	Co-circulation of three camel coronavirus species and recombination of MERS-CoVs in Saudi Arabia	Science (2015)
KT368840	camel	Genbank	Sabir,J.S.M., Lam,T.Y., Ahmed,M.M., Li,L., Shen,Y., AboAba,S., Qureshi,M.I., Abu-Zaid,M., Zhang,Y., Khiyami,M.A., Alharbi,N.S., Hajrah,N.H., Sabir,M.J., Mutwakil,M.H.Z., Kabli,S.A., Alsulaimany,F.A.S., Obaid,A.Y., Zhou,B., Smith,D.K., Holmes,E.C., Zhu,H. and Guan,Y.	Co-circulation of three camel coronavirus species and recombination of MERS-CoVs in Saudi Arabia	Science (2015)
KT368842	camel	Genbank	Sabir,J.S.M., Lam,T.Y., Ahmed,M.M., Li,L., Shen,Y., AboAba,S., Qureshi,M.I., Abu-Zaid,M., Zhang,Y., Khiyami,M.A., Alharbi,N.S., Hajrah,N.H., Sabir,M.J., Mutwakil,M.H.Z., Kabli,S.A., Alsulaimany,F.A.S., Obaid,A.Y., Zhou,B., Smith,D.K., Holmes,E.C., Zhu,H. and Guan,Y.	Co-circulation of three camel coronavirus species and recombination of MERS-CoVs in Saudi Arabia	Science (2015)
KT368841	camel	Genbank	Sabir,J.S.M., Lam,T.Y., Ahmed,M.M., Li,L., Shen,Y., AboAba,S., Qureshi,M.I., Abu-Zaid,M., Zhang,Y., Khiyami,M.A., Alharbi,N.S., Hajrah,N.H., Sabir,M.J., Mutwakil,M.H.Z., Kabli,S.A., Alsulaimany,F.A.S., Obaid,A.Y., Zhou,B., Smith,D.K., Holmes,E.C., Zhu,H. and Guan,Y.	Co-circulation of three camel coronavirus species and recombination of MERS-CoVs in Saudi Arabia	Science (2015)
KT368847	camel	Genbank	Sabir,J.S.M., Lam,T.Y., Ahmed,M.M., Li,L., Shen,Y., AboAba,S., Qureshi,M.I., Abu-Zaid,M., Zhang,Y., Khiyami,M.A., Alharbi,N.S., Hajrah,N.H., Sabir,M.J., Mutwakil,M.H.Z., Kabli,S.A., Alsulaimany,F.A.S., Obaid,A.Y., Zhou,B., Smith,D.K., Holmes,E.C., Zhu,H. and Guan,Y.	Co-circulation of three camel coronavirus species and recombination of MERS-CoVs in Saudi Arabia	Science (2015)
KT368858	camel	Genbank	Sabir,J.S.M., Lam,T.Y., Ahmed,M.M., Li,L., Shen,Y., AboAba,S., Qureshi,M.I., Abu-Zaid,M., Zhang,Y., Khiyami,M.A., Alharbi,N.S., Hajrah,N.H., Sabir,M.J., Mutwakil,M.H.Z., Kabli,S.A., Alsulaimany,F.A.S., Obaid,A.Y., Zhou,B., Smith,D.K., Holmes,E.C., Zhu,H. and Guan,Y.	Co-circulation of three camel coronavirus species and recombination of MERS-CoVs in Saudi Arabia	Science (2015)
KT368859	camel	Genbank	Sabir,J.S.M., Lam,T.Y., Ahmed,M.M., Li,L., Shen,Y., AboAba,S., Qureshi,M.I., Abu-Zaid,M., Zhang,Y., Khiyami,M.A., Alharbi,N.S., Hajrah,N.H., Sabir,M.J., Mutwakil,M.H.Z., Kabli,S.A., Alsulaimany,F.A.S., Obaid,A.Y., Zhou,B., Smith,D.K., Holmes,E.C., Zhu,H. and Guan,Y.	Co-circulation of three camel coronavirus species and recombination of MERS-CoVs in Saudi Arabia	Science (2015)
KT368860	camel	Genbank	Sabir,J.S.M., Lam,T.Y., Ahmed,M.M., Li,L., Shen,Y., AboAba,S., Qureshi,M.I., Abu-Zaid,M., Zhang,Y., Khiyami,M.A., Alharbi,N.S., Hajrah,N.H., Sabir,M.J., Mutwakil,M.H.Z., Kabli,S.A., Alsulaimany,F.A.S., Obaid,A.Y., Zhou,B., Smith,D.K., Holmes,E.C., Zhu,H. and Guan,Y.	Co-circulation of three camel coronavirus species and recombination of MERS-CoVs in Saudi Arabia	Science 351 (6268), 81-84 (2016)
KT368861	camel	Genbank	Sabir,J.S.M., Lam,T.Y., Ahmed,M.M., Li,L., Shen,Y., AboAba,S., Qureshi,M.I., Abu-Zaid,M., Zhang,Y., Khiyami,M.A., Alharbi,N.S., Hajrah,N.H., Sabir,M.J., Mutwakil,M.H.Z., Kabli,S.A., Alsulaimany,F.A.S., Obaid,A.Y., Zhou,B., Smith,D.K., Holmes,E.C., Zhu,H. and Guan,Y.	Co-circulation of three camel coronavirus species and recombination of MERS-CoVs in Saudi Arabia	Science (2015)
KT368864	camel	Genbank	Sabir,J.S.M., Lam,T.Y., Ahmed,M.M., Li,L., Shen,Y., AboAba,S., Qureshi,M.I., Abu-Zaid,M., Zhang,Y., Khiyami,M.A., Alharbi,N.S., Hajrah,N.H., Sabir,M.J., Mutwakil,M.H.Z., Kabli,S.A., Alsulaimany,F.A.S., Obaid,A.Y., Zhou,B., Smith,D.K., Holmes,E.C., Zhu,H. and Guan,Y.	Co-circulation of three camel coronavirus species and recombination of MERS-CoVs in Saudi Arabia	Science (2015)
KT368865	camel	Genbank	Sabir,J.S.M., Lam,T.Y., Ahmed,M.M., Li,L., Shen,Y., AboAba,S., Qureshi,M.I., Abu-Zaid,M., Zhang,Y., Khiyami,M.A., Alharbi,N.S., Hajrah,N.H., Sabir,M.J., Mutwakil,M.H.Z., Kabli,S.A., Alsulaimany,F.A.S., Obaid,A.Y., Zhou,B., Smith,D.K., Holmes,E.C., Zhu,H. and Guan,Y.	Co-circulation of three camel coronavirus species and recombination of MERS-CoVs in Saudi Arabia	Science (2015)
KT806044	Homo sapiens	Genbank	Lu,X., Assiri,A.M. and Erdman,D.D.	Emergence and circulation of a novel recombinant lineage of MERS-CoV in Saudi Arabia	Direct submission
KT806045	Homo sapiens	Genbank	Lu,X., Assiri,A.M. and Erdman,D.D.	Emergence and circulation of a novel recombinant lineage of MERS-CoV in Saudi Arabia	Direct submission
KT806049	Homo sapiens	Genbank	Lu,X., Assiri,A.M. and Erdman,D.D.	Emergence and circulation of a novel recombinant lineage of MERS-CoV in Saudi Arabia	Direct submission
KU851863	Homo sapiens	Genbank	Assiri,A.M., Biggs,H.M., Abedi,G.R., Saeed,A.B., Abdalla,O., Mohammed,M., Algarni,H.S., Alhakeem,R.F., Lu,X., Almasri,M.M., Alomar,I.A., Alsharef,A.A., Nooh,R., Erdman,D.D., Gerber,S.I. and Watson,J.T.	Epidemiology of MERS-CoV in Saudi Arabia, July 1-August 31, 2015	Direct submission
KT368871	camel	Genbank	Sabir,J.S.M., Lam,T.Y., Ahmed,M.M., Li,L., Shen,Y., AboAba,S., Qureshi,M.I., Abu-Zaid,M., Zhang,Y., Khiyami,M.A., Alharbi,N.S., Hajrah,N.H., Sabir,M.J., Mutwakil,M.H.Z., Kabli,S.A., Alsulaimany,F.A.S., Obaid,A.Y., Zhou,B., Smith,D.K., Holmes,E.C., Zhu,H. and Guan,Y.	Co-circulation of three camel coronavirus species and recombination of MERS-CoVs in Saudi Arabia	Science (2015)
KT806053	Homo sapiens	Genbank	Lu,X., Assiri,A.M. and Erdman,D.D.	Emergence and circulation of a novel recombinant lineage of MERS-CoV in Saudi Arabia	Direct submission
KT806052	Homo sapiens	Genbank	Lu,X., Assiri,A.M. and Erdman,D.D.	Emergence and circulation of a novel recombinant lineage of MERS-CoV in Saudi Arabia	Direct submission
KT806047	Homo sapiens	Genbank	Lu,X., Assiri,A.M. and Erdman,D.D.	Emergence and circulation of a novel recombinant lineage of MERS-CoV in Saudi Arabia	Direct submission
KT806048	Homo sapiens	Genbank	Lu,X., Assiri,A.M. and Erdman,D.D.	Emergence and circulation of a novel recombinant lineage of MERS-CoV in Saudi Arabia	Direct submission
KY688118	Homo sapiens	Genbank	Paden,C.R., Tamin,A., Assiri,A.M., Queen,K., Li,Y., Zhang,J. and Tong,S.	Direct Submission	Submitted (02-MAR-2017) Division of Viral Diseases, Centers for Disease Control and Prevention, 1600 Clifton Rd, Atlanta, GA 30333, USA
KX108945	Camelus dromedarius	Genbank	Lau,S.K., Wernery,R., Wong,E.Y., Joseph,S., Tsang,A.K., Patteril,N.A., Elizabeth,S.K., Chan,K.H., Muhammed,R., Kinne,J., Yuen,K.Y., Wernery,U. and Woo,P.C.	Polyphyletic origin of MERS coronaviruses and isolation of a novel clade A strain from dromedary camels in the United Arab Emirates	Emerg Microbes Infect 5 (12), E128 (2016)
KT368872	camel	Genbank	Sabir,J.S.M., Lam,T.Y., Ahmed,M.M., Li,L., Shen,Y., AboAba,S., Qureshi,M.I., Abu-Zaid,M., Zhang,Y., Khiyami,M.A., Alharbi,N.S., Hajrah,N.H., Sabir,M.J., Mutwakil,M.H.Z., Kabli,S.A., Alsulaimany,F.A.S., Obaid,A.Y., Zhou,B., Smith,D.K., Holmes,E.C., Zhu,H. and Guan,Y.	Co-circulation of three camel coronavirus species and recombination of MERS-CoVs in Saudi Arabia	Science (2015)
KT368874	camel	Genbank	Sabir,J.S.M., Lam,T.Y., Ahmed,M.M., Li,L., Shen,Y., AboAba,S., Qureshi,M.I., Abu-Zaid,M., Zhang,Y., Khiyami,M.A., Alharbi,N.S., Hajrah,N.H., Sabir,M.J., Mutwakil,M.H.Z., Kabli,S.A., Alsulaimany,F.A.S., Obaid,A.Y., Zhou,B., Smith,D.K., Holmes,E.C., Zhu,H. and Guan,Y.	Co-circulation of three camel coronavirus species and recombination of MERS-CoVs in Saudi Arabia	Science (2015)
KT368873	camel	Genbank	Sabir,J.S.M., Lam,T.Y., Ahmed,M.M., Li,L., Shen,Y., AboAba,S., Qureshi,M.I., Abu-Zaid,M., Zhang,Y., Khiyami,M.A., Alharbi,N.S., Hajrah,N.H., Sabir,M.J., Mutwakil,M.H.Z., Kabli,S.A., Alsulaimany,F.A.S., Obaid,A.Y., Zhou,B., Smith,D.K., Holmes,E.C., Zhu,H. and Guan,Y.	Co-circulation of three camel coronavirus species and recombination of MERS-CoVs in Saudi Arabia	Science (2015)
KT368880	camel	Genbank	Sabir,J.S.M., Lam,T.Y., Ahmed,M.M., Li,L., Shen,Y., AboAba,S., Qureshi,M.I., Abu-Zaid,M., Zhang,Y., Khiyami,M.A., Alharbi,N.S., Hajrah,N.H., Sabir,M.J., Mutwakil,M.H.Z., Kabli,S.A., Alsulaimany,F.A.S., Obaid,A.Y., Zhou,B., Smith,D.K., Holmes,E.C., Zhu,H. and Guan,Y.	Co-circulation of three camel coronavirus species and recombination of MERS-CoVs in Saudi Arabia	Science (2015)
KT368883	camel	Genbank	Sabir,J.S.M., Lam,T.Y., Ahmed,M.M., Li,L., Shen,Y., AboAba,S., Qureshi,M.I., Abu-Zaid,M., Zhang,Y., Khiyami,M.A., Alharbi,N.S., Hajrah,N.H., Sabir,M.J., Mutwakil,M.H.Z., Kabli,S.A., Alsulaimany,F.A.S., Obaid,A.Y., Zhou,B., Smith,D.K., Holmes,E.C., Zhu,H. and Guan,Y.	Co-circulation of three camel coronavirus species and recombination of MERS-CoVs in Saudi Arabia	Science (2015)
KT368881	camel	Genbank	Sabir,J.S.M., Lam,T.Y., Ahmed,M.M., Li,L., Shen,Y., AboAba,S., Qureshi,M.I., Abu-Zaid,M., Zhang,Y., Khiyami,M.A., Alharbi,N.S., Hajrah,N.H., Sabir,M.J., Mutwakil,M.H.Z., Kabli,S.A., Alsulaimany,F.A.S., Obaid,A.Y., Zhou,B., Smith,D.K., Holmes,E.C., Zhu,H. and Guan,Y.	Co-circulation of three camel coronavirus species and recombination of MERS-CoVs in Saudi Arabia	Science (2015)
KT368884	camel	Genbank	Sabir,J.S.M., Lam,T.Y., Ahmed,M.M., Li,L., Shen,Y., AboAba,S., Qureshi,M.I., Abu-Zaid,M., Zhang,Y., Khiyami,M.A., Alharbi,N.S., Hajrah,N.H., Sabir,M.J., Mutwakil,M.H.Z., Kabli,S.A., Alsulaimany,F.A.S., Obaid,A.Y., Zhou,B., Smith,D.K., Holmes,E.C., Zhu,H. and Guan,Y.	Co-circulation of three camel coronavirus species and recombination of MERS-CoVs in Saudi Arabia	Science (2015)
KT368885	camel	Genbank	Sabir,J.S.M., Lam,T.Y., Ahmed,M.M., Li,L., Shen,Y., AboAba,S., Qureshi,M.I., Abu-Zaid,M., Zhang,Y., Khiyami,M.A., Alharbi,N.S., Hajrah,N.H., Sabir,M.J., Mutwakil,M.H.Z., Kabli,S.A., Alsulaimany,F.A.S., Obaid,A.Y., Zhou,B., Smith,D.K., Holmes,E.C., Zhu,H. and Guan,Y.	Co-circulation of three camel coronavirus species and recombination of MERS-CoVs in Saudi Arabia	Science (2015)
KU851859	Homo sapiens	Genbank	Assiri,A.M., Biggs,H.M., Abedi,G.R., Saeed,A.B., Abdalla,O., Mohammed,M., Algarni,H.S., Alhakeem,R.F., Lu,X., Almasri,M.M., Alomar,I.A., Alsharef,A.A., Nooh,R., Erdman,D.D., Gerber,S.I. and Watson,J.T.	Epidemiology of MERS-CoV in Saudi Arabia, July 1-August 31, 2015	Direct submission
KT368878	camel	Genbank	Sabir,J.S.M., Lam,T.Y., Ahmed,M.M., Li,L., Shen,Y., AboAba,S., Qureshi,M.I., Abu-Zaid,M., Zhang,Y., Khiyami,M.A., Alharbi,N.S., Hajrah,N.H., Sabir,M.J., Mutwakil,M.H.Z., Kabli,S.A., Alsulaimany,F.A.S., Obaid,A.Y., Zhou,B., Smith,D.K., Holmes,E.C., Zhu,H. and Guan,Y.	Co-circulation of three camel coronavirus species and recombination of MERS-CoVs in Saudi Arabia	Science (2015)
MF598594	Camelus dromedarius	Genbank	Yusof,M.F., Queen,K., Eltahir,Y.M., Paden,C.R., Al Hammadi,Z.M.A.H., Tao,Y., Li,Y., Khalafalla,A.I., Shi,M., Zhang,J., Mohamed,M.S.A.E., Abd Elaal Ahmed,M.H., Azeez,I.A., Bensalah,O.K., Eldahab,Z.S., Al Hosani,F.I., Gerber,S.I., Hall,A.J., Tong,S. and Al Muhairi,S.S.	Diversity of Middle East respiratory syndrome coronaviruses in 109 dromedary camels based on full-genome sequencing, Abu Dhabi, United Arab Emirates	Emerg Microbes Infect 6 (11), E101 (2017)
MF598595	Camelus dromedarius	Genbank	Yusof,M.F., Queen,K., Eltahir,Y.M., Paden,C.R., Al Hammadi,Z.M.A.H., Tao,Y., Li,Y., Khalafalla,A.I., Shi,M., Zhang,J., Mohamed,M.S.A.E., Abd Elaal Ahmed,M.H., Azeez,I.A., Bensalah,O.K., Eldahab,Z.S., Al Hosani,F.I., Gerber,S.I., Hall,A.J., Tong,S. and Al Muhairi,S.S.	Diversity of Middle East respiratory syndrome coronaviruses in 109 dromedary camels based on full-genome sequencing, Abu Dhabi, United Arab Emirates	Emerg Microbes Infect 6 (11), E101 (2017)
MF598603	Camelus dromedarius	Genbank	Yusof,M.F., Queen,K., Eltahir,Y.M., Paden,C.R., Al Hammadi,Z.M.A.H., Tao,Y., Li,Y., Khalafalla,A.I., Shi,M., Zhang,J., Mohamed,M.S.A.E., Abd Elaal Ahmed,M.H., Azeez,I.A., Bensalah,O.K., Eldahab,Z.S., Al Hosani,F.I., Gerber,S.I., Hall,A.J., Tong,S. and Al Muhairi,S.S.	Diversity of Middle East respiratory syndrome coronaviruses in 109 dromedary camels based on full-genome sequencing, Abu Dhabi, United Arab Emirates	Emerg Microbes Infect 6 (11), E101 (2017)
MF598604	Camelus dromedarius	Genbank	Yusof,M.F., Queen,K., Eltahir,Y.M., Paden,C.R., Al Hammadi,Z.M.A.H., Tao,Y., Li,Y., Khalafalla,A.I., Shi,M., Zhang,J., Mohamed,M.S.A.E., Abd Elaal Ahmed,M.H., Azeez,I.A., Bensalah,O.K., Eldahab,Z.S., Al Hosani,F.I., Gerber,S.I., Hall,A.J., Tong,S. and Al Muhairi,S.S.	Diversity of Middle East respiratory syndrome coronaviruses in 109 dromedary camels based on full-genome sequencing, Abu Dhabi, United Arab Emirates	Emerg Microbes Infect 6 (11), E101 (2017)
MF598680	Camelus dromedarius	Genbank	Yusof,M.F., Queen,K., Eltahir,Y.M., Paden,C.R., Al Hammadi,Z.M.A.H., Tao,Y., Li,Y., Khalafalla,A.I., Shi,M., Zhang,J., Mohamed,M.S.A.E., Abd Elaal Ahmed,M.H., Azeez,I.A., Bensalah,O.K., Eldahab,Z.S., Al Hosani,F.I., Gerber,S.I., Hall,A.J., Tong,S. and Al Muhairi,S.S.	Diversity of Middle East respiratory syndrome coronaviruses in 109 dromedary camels based on full-genome sequencing, Abu Dhabi, United Arab Emirates	Emerg Microbes Infect 6 (11), E101 (2017)
MF598612	Camelus dromedarius	Genbank	Yusof,M.F., Queen,K., Eltahir,Y.M., Paden,C.R., Al Hammadi,Z.M.A.H., Tao,Y., Li,Y., Khalafalla,A.I., Shi,M., Zhang,J., Mohamed,M.S.A.E., Abd Elaal Ahmed,M.H., Azeez,I.A., Bensalah,O.K., Eldahab,Z.S., Al Hosani,F.I., Gerber,S.I., Hall,A.J., Tong,S. and Al Muhairi,S.S.	Diversity of Middle East respiratory syndrome coronaviruses in 109 dromedary camels based on full-genome sequencing, Abu Dhabi, United Arab Emirates	Emerg Microbes Infect 6 (11), E101 (2017)
MF598633	Camelus dromedarius	Genbank	Yusof,M.F., Queen,K., Eltahir,Y.M., Paden,C.R., Al Hammadi,Z.M.A.H., Tao,Y., Li,Y., Khalafalla,A.I., Shi,M., Zhang,J., Mohamed,M.S.A.E., Abd Elaal Ahmed,M.H., Azeez,I.A., Bensalah,O.K., Eldahab,Z.S., Al Hosani,F.I., Gerber,S.I., Hall,A.J., Tong,S. and Al Muhairi,S.S.	Diversity of Middle East respiratory syndrome coronaviruses in 109 dromedary camels based on full-genome sequencing, Abu Dhabi, United Arab Emirates	Emerg Microbes Infect 6 (11), E101 (2017)
MF598661	Camelus dromedarius	Genbank	Yusof,M.F., Queen,K., Eltahir,Y.M., Paden,C.R., Al Hammadi,Z.M.A.H., Tao,Y., Li,Y., Khalafalla,A.I., Shi,M., Zhang,J., Mohamed,M.S.A.E., Abd Elaal Ahmed,M.H., Azeez,I.A., Bensalah,O.K., Eldahab,Z.S., Al Hosani,F.I., Gerber,S.I., Hall,A.J., Tong,S. and Al Muhairi,S.S.	Diversity of Middle East respiratory syndrome coronaviruses in 109 dromedary camels based on full-genome sequencing, Abu Dhabi, United Arab Emirates	Emerg Microbes Infect 6 (11), E101 (2017)
MF598693	Camelus dromedarius	Genbank	Yusof,M.F., Queen,K., Eltahir,Y.M., Paden,C.R., Al Hammadi,Z.M.A.H., Tao,Y., Li,Y., Khalafalla,A.I., Shi,M., Zhang,J., Mohamed,M.S.A.E., Abd Elaal Ahmed,M.H., Azeez,I.A., Bensalah,O.K., Eldahab,Z.S., Al Hosani,F.I., Gerber,S.I., Hall,A.J., Tong,S. and Al Muhairi,S.S.	Diversity of Middle East respiratory syndrome coronaviruses in 109 dromedary camels based on full-genome sequencing, Abu Dhabi, United Arab Emirates	Emerg Microbes Infect 6 (11), E101 (2017)
MF598691	Camelus dromedarius	Genbank	Yusof,M.F., Queen,K., Eltahir,Y.M., Paden,C.R., Al Hammadi,Z.M.A.H., Tao,Y., Li,Y., Khalafalla,A.I., Shi,M., Zhang,J., Mohamed,M.S.A.E., Abd Elaal Ahmed,M.H., Azeez,I.A., Bensalah,O.K., Eldahab,Z.S., Al Hosani,F.I., Gerber,S.I., Hall,A.J., Tong,S. and Al Muhairi,S.S.	Diversity of Middle East respiratory syndrome coronaviruses in 109 dromedary camels based on full-genome sequencing, Abu Dhabi, United Arab Emirates	Emerg Microbes Infect 6 (11), E101 (2017)
MF598657	Camelus dromedarius	Genbank	Yusof,M.F., Queen,K., Eltahir,Y.M., Paden,C.R., Al Hammadi,Z.M.A.H., Tao,Y., Li,Y., Khalafalla,A.I., Shi,M., Zhang,J., Mohamed,M.S.A.E., Abd Elaal Ahmed,M.H., Azeez,I.A., Bensalah,O.K., Eldahab,Z.S., Al Hosani,F.I., Gerber,S.I., Hall,A.J., Tong,S. and Al Muhairi,S.S.	Diversity of Middle East respiratory syndrome coronaviruses in 109 dromedary camels based on full-genome sequencing, Abu Dhabi, United Arab Emirates	Emerg Microbes Infect 6 (11), E101 (2017)
MF598684	Camelus dromedarius	Genbank	Yusof,M.F., Queen,K., Eltahir,Y.M., Paden,C.R., Al Hammadi,Z.M.A.H., Tao,Y., Li,Y., Khalafalla,A.I., Shi,M., Zhang,J., Mohamed,M.S.A.E., Abd Elaal Ahmed,M.H., Azeez,I.A., Bensalah,O.K., Eldahab,Z.S., Al Hosani,F.I., Gerber,S.I., Hall,A.J., Tong,S. and Al Muhairi,S.S.	Diversity of Middle East respiratory syndrome coronaviruses in 109 dromedary camels based on full-genome sequencing, Abu Dhabi, United Arab Emirates	Emerg Microbes Infect 6 (11), E101 (2017)
MF598613	Camelus dromedarius	Genbank	Yusof,M.F., Queen,K., Eltahir,Y.M., Paden,C.R., Al Hammadi,Z.M.A.H., Tao,Y., Li,Y., Khalafalla,A.I., Shi,M., Zhang,J., Mohamed,M.S.A.E., Abd Elaal Ahmed,M.H., Azeez,I.A., Bensalah,O.K., Eldahab,Z.S., Al Hosani,F.I., Gerber,S.I., Hall,A.J., Tong,S. and Al Muhairi,S.S.	Diversity of Middle East respiratory syndrome coronaviruses in 109 dromedary camels based on full-genome sequencing, Abu Dhabi, United Arab Emirates	Emerg Microbes Infect 6 (11), E101 (2017)
MF598664	Camelus dromedarius	Genbank	Yusof,M.F., Queen,K., Eltahir,Y.M., Paden,C.R., Al Hammadi,Z.M.A.H., Tao,Y., Li,Y., Khalafalla,A.I., Shi,M., Zhang,J., Mohamed,M.S.A.E., Abd Elaal Ahmed,M.H., Azeez,I.A., Bensalah,O.K., Eldahab,Z.S., Al Hosani,F.I., Gerber,S.I., Hall,A.J., Tong,S. and Al Muhairi,S.S.	Diversity of Middle East respiratory syndrome coronaviruses in 109 dromedary camels based on full-genome sequencing, Abu Dhabi, United Arab Emirates	Emerg Microbes Infect 6 (11), E101 (2017)
MF598666	Camelus dromedarius	Genbank	Yusof,M.F., Queen,K., Eltahir,Y.M., Paden,C.R., Al Hammadi,Z.M.A.H., Tao,Y., Li,Y., Khalafalla,A.I., Shi,M., Zhang,J., Mohamed,M.S.A.E., Abd Elaal Ahmed,M.H., Azeez,I.A., Bensalah,O.K., Eldahab,Z.S., Al Hosani,F.I., Gerber,S.I., Hall,A.J., Tong,S. and Al Muhairi,S.S.	Diversity of Middle East respiratory syndrome coronaviruses in 109 dromedary camels based on full-genome sequencing, Abu Dhabi, United Arab Emirates	Emerg Microbes Infect 6 (11), E101 (2017)
MF598611	Camelus dromedarius	Genbank	Yusof,M.F., Queen,K., Eltahir,Y.M., Paden,C.R., Al Hammadi,Z.M.A.H., Tao,Y., Li,Y., Khalafalla,A.I., Shi,M., Zhang,J., Mohamed,M.S.A.E., Abd Elaal Ahmed,M.H., Azeez,I.A., Bensalah,O.K., Eldahab,Z.S., Al Hosani,F.I., Gerber,S.I., Hall,A.J., Tong,S. and Al Muhairi,S.S.	Diversity of Middle East respiratory syndrome coronaviruses in 109 dromedary camels based on full-genome sequencing, Abu Dhabi, United Arab Emirates	Emerg Microbes Infect 6 (11), E101 (2017)
MF598646	Camelus dromedarius	Genbank	Yusof,M.F., Queen,K., Eltahir,Y.M., Paden,C.R., Al Hammadi,Z.M.A.H., Tao,Y., Li,Y., Khalafalla,A.I., Shi,M., Zhang,J., Mohamed,M.S.A.E., Abd Elaal Ahmed,M.H., Azeez,I.A., Bensalah,O.K., Eldahab,Z.S., Al Hosani,F.I., Gerber,S.I., Hall,A.J., Tong,S. and Al Muhairi,S.S.	Diversity of Middle East respiratory syndrome coronaviruses in 109 dromedary camels based on full-genome sequencing, Abu Dhabi, United Arab Emirates	Emerg Microbes Infect 6 (11), E101 (2017)
MF598618	Camelus dromedarius	Genbank	Yusof,M.F., Queen,K., Eltahir,Y.M., Paden,C.R., Al Hammadi,Z.M.A.H., Tao,Y., Li,Y., Khalafalla,A.I., Shi,M., Zhang,J., Mohamed,M.S.A.E., Abd Elaal Ahmed,M.H., Azeez,I.A., Bensalah,O.K., Eldahab,Z.S., Al Hosani,F.I., Gerber,S.I., Hall,A.J., Tong,S. and Al Muhairi,S.S.	Diversity of Middle East respiratory syndrome coronaviruses in 109 dromedary camels based on full-genome sequencing, Abu Dhabi, United Arab Emirates	Emerg Microbes Infect 6 (11), E101 (2017)
MF598625	Camelus dromedarius	Genbank	Yusof,M.F., Queen,K., Eltahir,Y.M., Paden,C.R., Al Hammadi,Z.M.A.H., Tao,Y., Li,Y., Khalafalla,A.I., Shi,M., Zhang,J., Mohamed,M.S.A.E., Abd Elaal Ahmed,M.H., Azeez,I.A., Bensalah,O.K., Eldahab,Z.S., Al Hosani,F.I., Gerber,S.I., Hall,A.J., Tong,S. and Al Muhairi,S.S.	Diversity of Middle East respiratory syndrome coronaviruses in 109 dromedary camels based on full-genome sequencing, Abu Dhabi, United Arab Emirates	Emerg Microbes Infect 6 (11), E101 (2017)
MF598627	Camelus dromedarius	Genbank	Yusof,M.F., Queen,K., Eltahir,Y.M., Paden,C.R., Al Hammadi,Z.M.A.H., Tao,Y., Li,Y., Khalafalla,A.I., Shi,M., Zhang,J., Mohamed,M.S.A.E., Abd Elaal Ahmed,M.H., Azeez,I.A., Bensalah,O.K., Eldahab,Z.S., Al Hosani,F.I., Gerber,S.I., Hall,A.J., Tong,S. and Al Muhairi,S.S.	Diversity of Middle East respiratory syndrome coronaviruses in 109 dromedary camels based on full-genome sequencing, Abu Dhabi, United Arab Emirates	Emerg Microbes Infect 6 (11), E101 (2017)
MF598660	Camelus dromedarius	Genbank	Yusof,M.F., Queen,K., Eltahir,Y.M., Paden,C.R., Al Hammadi,Z.M.A.H., Tao,Y., Li,Y., Khalafalla,A.I., Shi,M., Zhang,J., Mohamed,M.S.A.E., Abd Elaal Ahmed,M.H., Azeez,I.A., Bensalah,O.K., Eldahab,Z.S., Al Hosani,F.I., Gerber,S.I., Hall,A.J., Tong,S. and Al Muhairi,S.S.	Diversity of Middle East respiratory syndrome coronaviruses in 109 dromedary camels based on full-genome sequencing, Abu Dhabi, United Arab Emirates	Emerg Microbes Infect 6 (11), E101 (2017)
MF598607	Camelus dromedarius	Genbank	Yusof,M.F., Queen,K., Eltahir,Y.M., Paden,C.R., Al Hammadi,Z.M.A.H., Tao,Y., Li,Y., Khalafalla,A.I., Shi,M., Zhang,J., Mohamed,M.S.A.E., Abd Elaal Ahmed,M.H., Azeez,I.A., Bensalah,O.K., Eldahab,Z.S., Al Hosani,F.I., Gerber,S.I., Hall,A.J., Tong,S. and Al Muhairi,S.S.	Diversity of Middle East respiratory syndrome coronaviruses in 109 dromedary camels based on full-genome sequencing, Abu Dhabi, United Arab Emirates	Emerg Microbes Infect 6 (11), E101 (2017)
MF598615	Camelus dromedarius	Genbank	Yusof,M.F., Queen,K., Eltahir,Y.M., Paden,C.R., Al Hammadi,Z.M.A.H., Tao,Y., Li,Y., Khalafalla,A.I., Shi,M., Zhang,J., Mohamed,M.S.A.E., Abd Elaal Ahmed,M.H., Azeez,I.A., Bensalah,O.K., Eldahab,Z.S., Al Hosani,F.I., Gerber,S.I., Hall,A.J., Tong,S. and Al Muhairi,S.S.	Diversity of Middle East respiratory syndrome coronaviruses in 109 dromedary camels based on full-genome sequencing, Abu Dhabi, United Arab Emirates	Emerg Microbes Infect 6 (11), E101 (2017)
MF598686	Camelus dromedarius	Genbank	Yusof,M.F., Queen,K., Eltahir,Y.M., Paden,C.R., Al Hammadi,Z.M.A.H., Tao,Y., Li,Y., Khalafalla,A.I., Shi,M., Zhang,J., Mohamed,M.S.A.E., Abd Elaal Ahmed,M.H., Azeez,I.A., Bensalah,O.K., Eldahab,Z.S., Al Hosani,F.I., Gerber,S.I., Hall,A.J., Tong,S. and Al Muhairi,S.S.	Diversity of Middle East respiratory syndrome coronaviruses in 109 dromedary camels based on full-genome sequencing, Abu Dhabi, United Arab Emirates	Emerg Microbes Infect 6 (11), E101 (2017)
MF598694	Camelus dromedarius	Genbank	Yusof,M.F., Queen,K., Eltahir,Y.M., Paden,C.R., Al Hammadi,Z.M.A.H., Tao,Y., Li,Y., Khalafalla,A.I., Shi,M., Zhang,J., Mohamed,M.S.A.E., Abd Elaal Ahmed,M.H., Azeez,I.A., Bensalah,O.K., Eldahab,Z.S., Al Hosani,F.I., Gerber,S.I., Hall,A.J., Tong,S. and Al Muhairi,S.S.	Diversity of Middle East respiratory syndrome coronaviruses in 109 dromedary camels based on full-genome sequencing, Abu Dhabi, United Arab Emirates	Emerg Microbes Infect 6 (11), E101 (2017)
MF598622	Camelus dromedarius	Genbank	Yusof,M.F., Queen,K., Eltahir,Y.M., Paden,C.R., Al Hammadi,Z.M.A.H., Tao,Y., Li,Y., Khalafalla,A.I., Shi,M., Zhang,J., Mohamed,M.S.A.E., Abd Elaal Ahmed,M.H., Azeez,I.A., Bensalah,O.K., Eldahab,Z.S., Al Hosani,F.I., Gerber,S.I., Hall,A.J., Tong,S. and Al Muhairi,S.S.	Diversity of Middle East respiratory syndrome coronaviruses in 109 dromedary camels based on full-genome sequencing, Abu Dhabi, United Arab Emirates	Emerg Microbes Infect 6 (11), E101 (2017)
MF598701	Camelus dromedarius	Genbank	Yusof,M.F., Queen,K., Eltahir,Y.M., Paden,C.R., Al Hammadi,Z.M.A.H., Tao,Y., Li,Y., Khalafalla,A.I., Shi,M., Zhang,J., Mohamed,M.S.A.E., Abd Elaal Ahmed,M.H., Azeez,I.A., Bensalah,O.K., Eldahab,Z.S., Al Hosani,F.I., Gerber,S.I., Hall,A.J., Tong,S. and Al Muhairi,S.S.	Diversity of Middle East respiratory syndrome coronaviruses in 109 dromedary camels based on full-genome sequencing, Abu Dhabi, United Arab Emirates	Emerg Microbes Infect 6 (11), E101 (2017)
MF598688	Camelus dromedarius	Genbank	Yusof,M.F., Queen,K., Eltahir,Y.M., Paden,C.R., Al Hammadi,Z.M.A.H., Tao,Y., Li,Y., Khalafalla,A.I., Shi,M., Zhang,J., Mohamed,M.S.A.E., Abd Elaal Ahmed,M.H., Azeez,I.A., Bensalah,O.K., Eldahab,Z.S., Al Hosani,F.I., Gerber,S.I., Hall,A.J., Tong,S. and Al Muhairi,S.S.	Diversity of Middle East respiratory syndrome coronaviruses in 109 dromedary camels based on full-genome sequencing, Abu Dhabi, United Arab Emirates	Emerg Microbes Infect 6 (11), E101 (2017)
MF598606	Camelus dromedarius	Genbank	Yusof,M.F., Queen,K., Eltahir,Y.M., Paden,C.R., Al Hammadi,Z.M.A.H., Tao,Y., Li,Y., Khalafalla,A.I., Shi,M., Zhang,J., Mohamed,M.S.A.E., Abd Elaal Ahmed,M.H., Azeez,I.A., Bensalah,O.K., Eldahab,Z.S., Al Hosani,F.I., Gerber,S.I., Hall,A.J., Tong,S. and Al Muhairi,S.S.	Diversity of Middle East respiratory syndrome coronaviruses in 109 dromedary camels based on full-genome sequencing, Abu Dhabi, United Arab Emirates	Emerg Microbes Infect 6 (11), E101 (2017)
MF598602	Camelus dromedarius	Genbank	Yusof,M.F., Queen,K., Eltahir,Y.M., Paden,C.R., Al Hammadi,Z.M.A.H., Tao,Y., Li,Y., Khalafalla,A.I., Shi,M., Zhang,J., Mohamed,M.S.A.E., Abd Elaal Ahmed,M.H., Azeez,I.A., Bensalah,O.K., Eldahab,Z.S., Al Hosani,F.I., Gerber,S.I., Hall,A.J., Tong,S. and Al Muhairi,S.S.	Diversity of Middle East respiratory syndrome coronaviruses in 109 dromedary camels based on full-genome sequencing, Abu Dhabi, United Arab Emirates	Emerg Microbes Infect 6 (11), E101 (2017)
MF598668	Camelus dromedarius	Genbank	Yusof,M.F., Queen,K., Eltahir,Y.M., Paden,C.R., Al Hammadi,Z.M.A.H., Tao,Y., Li,Y., Khalafalla,A.I., Shi,M., Zhang,J., Mohamed,M.S.A.E., Abd Elaal Ahmed,M.H., Azeez,I.A., Bensalah,O.K., Eldahab,Z.S., Al Hosani,F.I., Gerber,S.I., Hall,A.J., Tong,S. and Al Muhairi,S.S.	Diversity of Middle East respiratory syndrome coronaviruses in 109 dromedary camels based on full-genome sequencing, Abu Dhabi, United Arab Emirates	Emerg Microbes Infect 6 (11), E101 (2017)
MF598620	Camelus dromedarius	Genbank	Yusof,M.F., Queen,K., Eltahir,Y.M., Paden,C.R., Al Hammadi,Z.M.A.H., Tao,Y., Li,Y., Khalafalla,A.I., Shi,M., Zhang,J., Mohamed,M.S.A.E., Abd Elaal Ahmed,M.H., Azeez,I.A., Bensalah,O.K., Eldahab,Z.S., Al Hosani,F.I., Gerber,S.I., Hall,A.J., Tong,S. and Al Muhairi,S.S.	Diversity of Middle East respiratory syndrome coronaviruses in 109 dromedary camels based on full-genome sequencing, Abu Dhabi, United Arab Emirates	Emerg Microbes Infect 6 (11), E101 (2017)
MF598644	Camelus dromedarius	Genbank	Yusof,M.F., Queen,K., Eltahir,Y.M., Paden,C.R., Al Hammadi,Z.M.A.H., Tao,Y., Li,Y., Khalafalla,A.I., Shi,M., Zhang,J., Mohamed,M.S.A.E., Abd Elaal Ahmed,M.H., Azeez,I.A., Bensalah,O.K., Eldahab,Z.S., Al Hosani,F.I., Gerber,S.I., Hall,A.J., Tong,S. and Al Muhairi,S.S.	Diversity of Middle East respiratory syndrome coronaviruses in 109 dromedary camels based on full-genome sequencing, Abu Dhabi, United Arab Emirates	Emerg Microbes Infect 6 (11), E101 (2017)
MF598645	Camelus dromedarius	Genbank	Yusof,M.F., Queen,K., Eltahir,Y.M., Paden,C.R., Al Hammadi,Z.M.A.H., Tao,Y., Li,Y., Khalafalla,A.I., Shi,M., Zhang,J., Mohamed,M.S.A.E., Abd Elaal Ahmed,M.H., Azeez,I.A., Bensalah,O.K., Eldahab,Z.S., Al Hosani,F.I., Gerber,S.I., Hall,A.J., Tong,S. and Al Muhairi,S.S.	Diversity of Middle East respiratory syndrome coronaviruses in 109 dromedary camels based on full-genome sequencing, Abu Dhabi, United Arab Emirates	Emerg Microbes Infect 6 (11), E101 (2017)
MF598663	Camelus dromedarius	Genbank	Yusof,M.F., Queen,K., Eltahir,Y.M., Paden,C.R., Al Hammadi,Z.M.A.H., Tao,Y., Li,Y., Khalafalla,A.I., Shi,M., Zhang,J., Mohamed,M.S.A.E., Abd Elaal Ahmed,M.H., Azeez,I.A., Bensalah,O.K., Eldahab,Z.S., Al Hosani,F.I., Gerber,S.I., Hall,A.J., Tong,S. and Al Muhairi,S.S.	Diversity of Middle East respiratory syndrome coronaviruses in 109 dromedary camels based on full-genome sequencing, Abu Dhabi, United Arab Emirates	Emerg Microbes Infect 6 (11), E101 (2017)
MF598697	Camelus dromedarius	Genbank	Yusof,M.F., Queen,K., Eltahir,Y.M., Paden,C.R., Al Hammadi,Z.M.A.H., Tao,Y., Li,Y., Khalafalla,A.I., Shi,M., Zhang,J., Mohamed,M.S.A.E., Abd Elaal Ahmed,M.H., Azeez,I.A., Bensalah,O.K., Eldahab,Z.S., Al Hosani,F.I., Gerber,S.I., Hall,A.J., Tong,S. and Al Muhairi,S.S.	Diversity of Middle East respiratory syndrome coronaviruses in 109 dromedary camels based on full-genome sequencing, Abu Dhabi, United Arab Emirates	Emerg Microbes Infect 6 (11), E101 (2017)
MF598698	Camelus dromedarius	Genbank	Yusof,M.F., Queen,K., Eltahir,Y.M., Paden,C.R., Al Hammadi,Z.M.A.H., Tao,Y., Li,Y., Khalafalla,A.I., Shi,M., Zhang,J., Mohamed,M.S.A.E., Abd Elaal Ahmed,M.H., Azeez,I.A., Bensalah,O.K., Eldahab,Z.S., Al Hosani,F.I., Gerber,S.I., Hall,A.J., Tong,S. and Al Muhairi,S.S.	Diversity of Middle East respiratory syndrome coronaviruses in 109 dromedary camels based on full-genome sequencing, Abu Dhabi, United Arab Emirates	Emerg Microbes Infect 6 (11), E101 (2017)
MF598597	Camelus dromedarius	Genbank	Yusof,M.F., Queen,K., Eltahir,Y.M., Paden,C.R., Al Hammadi,Z.M.A.H., Tao,Y., Li,Y., Khalafalla,A.I., Shi,M., Zhang,J., Mohamed,M.S.A.E., Abd Elaal Ahmed,M.H., Azeez,I.A., Bensalah,O.K., Eldahab,Z.S., Al Hosani,F.I., Gerber,S.I., Hall,A.J., Tong,S. and Al Muhairi,S.S.	Diversity of Middle East respiratory syndrome coronaviruses in 109 dromedary camels based on full-genome sequencing, Abu Dhabi, United Arab Emirates	Emerg Microbes Infect 6 (11), E101 (2017)
MF598682	Camelus dromedarius	Genbank	Yusof,M.F., Queen,K., Eltahir,Y.M., Paden,C.R., Al Hammadi,Z.M.A.H., Tao,Y., Li,Y., Khalafalla,A.I., Shi,M., Zhang,J., Mohamed,M.S.A.E., Abd Elaal Ahmed,M.H., Azeez,I.A., Bensalah,O.K., Eldahab,Z.S., Al Hosani,F.I., Gerber,S.I., Hall,A.J., Tong,S. and Al Muhairi,S.S.	Diversity of Middle East respiratory syndrome coronaviruses in 109 dromedary camels based on full-genome sequencing, Abu Dhabi, United Arab Emirates	Emerg Microbes Infect 6 (11), E101 (2017)
KT806051	Homo sapiens	Genbank	Lu,X., Assiri,A.M. and Erdman,D.D.	Emergence and circulation of a novel recombinant lineage of MERS-CoV in Saudi Arabia	Direct submission
MF598617	Camelus dromedarius	Genbank	Yusof,M.F., Queen,K., Eltahir,Y.M., Paden,C.R., Al Hammadi,Z.M.A.H., Tao,Y., Li,Y., Khalafalla,A.I., Shi,M., Zhang,J., Mohamed,M.S.A.E., Abd Elaal Ahmed,M.H., Azeez,I.A., Bensalah,O.K., Eldahab,Z.S., Al Hosani,F.I., Gerber,S.I., Hall,A.J., Tong,S. and Al Muhairi,S.S.	Diversity of Middle East respiratory syndrome coronaviruses in 109 dromedary camels based on full-genome sequencing, Abu Dhabi, United Arab Emirates	Emerg Microbes Infect 6 (11), E101 (2017)
MF598608	Camelus dromedarius	Genbank	Yusof,M.F., Queen,K., Eltahir,Y.M., Paden,C.R., Al Hammadi,Z.M.A.H., Tao,Y., Li,Y., Khalafalla,A.I., Shi,M., Zhang,J., Mohamed,M.S.A.E., Abd Elaal Ahmed,M.H., Azeez,I.A., Bensalah,O.K., Eldahab,Z.S., Al Hosani,F.I., Gerber,S.I., Hall,A.J., Tong,S. and Al Muhairi,S.S.	Diversity of Middle East respiratory syndrome coronaviruses in 109 dromedary camels based on full-genome sequencing, Abu Dhabi, United Arab Emirates	Emerg Microbes Infect 6 (11), E101 (2017)
MF598621	Camelus dromedarius	Genbank	Yusof,M.F., Queen,K., Eltahir,Y.M., Paden,C.R., Al Hammadi,Z.M.A.H., Tao,Y., Li,Y., Khalafalla,A.I., Shi,M., Zhang,J., Mohamed,M.S.A.E., Abd Elaal Ahmed,M.H., Azeez,I.A., Bensalah,O.K., Eldahab,Z.S., Al Hosani,F.I., Gerber,S.I., Hall,A.J., Tong,S. and Al Muhairi,S.S.	Diversity of Middle East respiratory syndrome coronaviruses in 109 dromedary camels based on full-genome sequencing, Abu Dhabi, United Arab Emirates	Emerg Microbes Infect 6 (11), E101 (2017)
MF598675	Camelus dromedarius	Genbank	Yusof,M.F., Queen,K., Eltahir,Y.M., Paden,C.R., Al Hammadi,Z.M.A.H., Tao,Y., Li,Y., Khalafalla,A.I., Shi,M., Zhang,J., Mohamed,M.S.A.E., Abd Elaal Ahmed,M.H., Azeez,I.A., Bensalah,O.K., Eldahab,Z.S., Al Hosani,F.I., Gerber,S.I., Hall,A.J., Tong,S. and Al Muhairi,S.S.	Diversity of Middle East respiratory syndrome coronaviruses in 109 dromedary camels based on full-genome sequencing, Abu Dhabi, United Arab Emirates	Emerg Microbes Infect 6 (11), E101 (2017)
MF598654	Camelus dromedarius	Genbank	Yusof,M.F., Queen,K., Eltahir,Y.M., Paden,C.R., Al Hammadi,Z.M.A.H., Tao,Y., Li,Y., Khalafalla,A.I., Shi,M., Zhang,J., Mohamed,M.S.A.E., Abd Elaal Ahmed,M.H., Azeez,I.A., Bensalah,O.K., Eldahab,Z.S., Al Hosani,F.I., Gerber,S.I., Hall,A.J., Tong,S. and Al Muhairi,S.S.	Diversity of Middle East respiratory syndrome coronaviruses in 109 dromedary camels based on full-genome sequencing, Abu Dhabi, United Arab Emirates	Emerg Microbes Infect 6 (11), E101 (2017)
MF598665	Camelus dromedarius	Genbank	Yusof,M.F., Queen,K., Eltahir,Y.M., Paden,C.R., Al Hammadi,Z.M.A.H., Tao,Y., Li,Y., Khalafalla,A.I., Shi,M., Zhang,J., Mohamed,M.S.A.E., Abd Elaal Ahmed,M.H., Azeez,I.A., Bensalah,O.K., Eldahab,Z.S., Al Hosani,F.I., Gerber,S.I., Hall,A.J., Tong,S. and Al Muhairi,S.S.	Diversity of Middle East respiratory syndrome coronaviruses in 109 dromedary camels based on full-genome sequencing, Abu Dhabi, United Arab Emirates	Emerg Microbes Infect 6 (11), E101 (2017)
MF598658	Camelus dromedarius	Genbank	Yusof,M.F., Queen,K., Eltahir,Y.M., Paden,C.R., Al Hammadi,Z.M.A.H., Tao,Y., Li,Y., Khalafalla,A.I., Shi,M., Zhang,J., Mohamed,M.S.A.E., Abd Elaal Ahmed,M.H., Azeez,I.A., Bensalah,O.K., Eldahab,Z.S., Al Hosani,F.I., Gerber,S.I., Hall,A.J., Tong,S. and Al Muhairi,S.S.	Diversity of Middle East respiratory syndrome coronaviruses in 109 dromedary camels based on full-genome sequencing, Abu Dhabi, United Arab Emirates	Emerg Microbes Infect 6 (11), E101 (2017)
MF598687	Camelus dromedarius	Genbank	Yusof,M.F., Queen,K., Eltahir,Y.M., Paden,C.R., Al Hammadi,Z.M.A.H., Tao,Y., Li,Y., Khalafalla,A.I., Shi,M., Zhang,J., Mohamed,M.S.A.E., Abd Elaal Ahmed,M.H., Azeez,I.A., Bensalah,O.K., Eldahab,Z.S., Al Hosani,F.I., Gerber,S.I., Hall,A.J., Tong,S. and Al Muhairi,S.S.	Diversity of Middle East respiratory syndrome coronaviruses in 109 dromedary camels based on full-genome sequencing, Abu Dhabi, United Arab Emirates	Emerg Microbes Infect 6 (11), E101 (2017)
MF598678	Camelus dromedarius	Genbank	Yusof,M.F., Queen,K., Eltahir,Y.M., Paden,C.R., Al Hammadi,Z.M.A.H., Tao,Y., Li,Y., Khalafalla,A.I., Shi,M., Zhang,J., Mohamed,M.S.A.E., Abd Elaal Ahmed,M.H., Azeez,I.A., Bensalah,O.K., Eldahab,Z.S., Al Hosani,F.I., Gerber,S.I., Hall,A.J., Tong,S. and Al Muhairi,S.S.	Diversity of Middle East respiratory syndrome coronaviruses in 109 dromedary camels based on full-genome sequencing, Abu Dhabi, United Arab Emirates	Emerg Microbes Infect 6 (11), E101 (2017)
MF598696	Camelus dromedarius	Genbank	Yusof,M.F., Queen,K., Eltahir,Y.M., Paden,C.R., Al Hammadi,Z.M.A.H., Tao,Y., Li,Y., Khalafalla,A.I., Shi,M., Zhang,J., Mohamed,M.S.A.E., Abd Elaal Ahmed,M.H., Azeez,I.A., Bensalah,O.K., Eldahab,Z.S., Al Hosani,F.I., Gerber,S.I., Hall,A.J., Tong,S. and Al Muhairi,S.S.	Diversity of Middle East respiratory syndrome coronaviruses in 109 dromedary camels based on full-genome sequencing, Abu Dhabi, United Arab Emirates	Emerg Microbes Infect 6 (11), E101 (2017)
MF598631	Camelus dromedarius	Genbank	Yusof,M.F., Queen,K., Eltahir,Y.M., Paden,C.R., Al Hammadi,Z.M.A.H., Tao,Y., Li,Y., Khalafalla,A.I., Shi,M., Zhang,J., Mohamed,M.S.A.E., Abd Elaal Ahmed,M.H., Azeez,I.A., Bensalah,O.K., Eldahab,Z.S., Al Hosani,F.I., Gerber,S.I., Hall,A.J., Tong,S. and Al Muhairi,S.S.	Diversity of Middle East respiratory syndrome coronaviruses in 109 dromedary camels based on full-genome sequencing, Abu Dhabi, United Arab Emirates	Emerg Microbes Infect 6 (11), E101 (2017)
MF598652	Camelus dromedarius	Genbank	Yusof,M.F., Queen,K., Eltahir,Y.M., Paden,C.R., Al Hammadi,Z.M.A.H., Tao,Y., Li,Y., Khalafalla,A.I., Shi,M., Zhang,J., Mohamed,M.S.A.E., Abd Elaal Ahmed,M.H., Azeez,I.A., Bensalah,O.K., Eldahab,Z.S., Al Hosani,F.I., Gerber,S.I., Hall,A.J., Tong,S. and Al Muhairi,S.S.	Diversity of Middle East respiratory syndrome coronaviruses in 109 dromedary camels based on full-genome sequencing, Abu Dhabi, United Arab Emirates	Emerg Microbes Infect 6 (11), E101 (2017)
MF598677	Camelus dromedarius	Genbank	Yusof,M.F., Queen,K., Eltahir,Y.M., Paden,C.R., Al Hammadi,Z.M.A.H., Tao,Y., Li,Y., Khalafalla,A.I., Shi,M., Zhang,J., Mohamed,M.S.A.E., Abd Elaal Ahmed,M.H., Azeez,I.A., Bensalah,O.K., Eldahab,Z.S., Al Hosani,F.I., Gerber,S.I., Hall,A.J., Tong,S. and Al Muhairi,S.S.	Diversity of Middle East respiratory syndrome coronaviruses in 109 dromedary camels based on full-genome sequencing, Abu Dhabi, United Arab Emirates	Emerg Microbes Infect 6 (11), E101 (2017)
MF598670	Camelus dromedarius	Genbank	Yusof,M.F., Queen,K., Eltahir,Y.M., Paden,C.R., Al Hammadi,Z.M.A.H., Tao,Y., Li,Y., Khalafalla,A.I., Shi,M., Zhang,J., Mohamed,M.S.A.E., Abd Elaal Ahmed,M.H., Azeez,I.A., Bensalah,O.K., Eldahab,Z.S., Al Hosani,F.I., Gerber,S.I., Hall,A.J., Tong,S. and Al Muhairi,S.S.	Diversity of Middle East respiratory syndrome coronaviruses in 109 dromedary camels based on full-genome sequencing, Abu Dhabi, United Arab Emirates	Emerg Microbes Infect 6 (11), E101 (2017)
MF598676	Camelus dromedarius	Genbank	Yusof,M.F., Queen,K., Eltahir,Y.M., Paden,C.R., Al Hammadi,Z.M.A.H., Tao,Y., Li,Y., Khalafalla,A.I., Shi,M., Zhang,J., Mohamed,M.S.A.E., Abd Elaal Ahmed,M.H., Azeez,I.A., Bensalah,O.K., Eldahab,Z.S., Al Hosani,F.I., Gerber,S.I., Hall,A.J., Tong,S. and Al Muhairi,S.S.	Diversity of Middle East respiratory syndrome coronaviruses in 109 dromedary camels based on full-genome sequencing, Abu Dhabi, United Arab Emirates	Emerg Microbes Infect 6 (11), E101 (2017)
MF598619	Camelus dromedarius	Genbank	Yusof,M.F., Queen,K., Eltahir,Y.M., Paden,C.R., Al Hammadi,Z.M.A.H., Tao,Y., Li,Y., Khalafalla,A.I., Shi,M., Zhang,J., Mohamed,M.S.A.E., Abd Elaal Ahmed,M.H., Azeez,I.A., Bensalah,O.K., Eldahab,Z.S., Al Hosani,F.I., Gerber,S.I., Hall,A.J., Tong,S. and Al Muhairi,S.S.	Diversity of Middle East respiratory syndrome coronaviruses in 109 dromedary camels based on full-genome sequencing, Abu Dhabi, United Arab Emirates	Emerg Microbes Infect 6 (11), E101 (2017)
MF598674	Camelus dromedarius	Genbank	Yusof,M.F., Queen,K., Eltahir,Y.M., Paden,C.R., Al Hammadi,Z.M.A.H., Tao,Y., Li,Y., Khalafalla,A.I., Shi,M., Zhang,J., Mohamed,M.S.A.E., Abd Elaal Ahmed,M.H., Azeez,I.A., Bensalah,O.K., Eldahab,Z.S., Al Hosani,F.I., Gerber,S.I., Hall,A.J., Tong,S. and Al Muhairi,S.S.	Diversity of Middle East respiratory syndrome coronaviruses in 109 dromedary camels based on full-genome sequencing, Abu Dhabi, United Arab Emirates	Emerg Microbes Infect 6 (11), E101 (2017)
MF598648	Camelus dromedarius	Genbank	Yusof,M.F., Queen,K., Eltahir,Y.M., Paden,C.R., Al Hammadi,Z.M.A.H., Tao,Y., Li,Y., Khalafalla,A.I., Shi,M., Zhang,J., Mohamed,M.S.A.E., Abd Elaal Ahmed,M.H., Azeez,I.A., Bensalah,O.K., Eldahab,Z.S., Al Hosani,F.I., Gerber,S.I., Hall,A.J., Tong,S. and Al Muhairi,S.S.	Diversity of Middle East respiratory syndrome coronaviruses in 109 dromedary camels based on full-genome sequencing, Abu Dhabi, United Arab Emirates	Emerg Microbes Infect 6 (11), E101 (2017)
MF598624	Camelus dromedarius	Genbank	Yusof,M.F., Queen,K., Eltahir,Y.M., Paden,C.R., Al Hammadi,Z.M.A.H., Tao,Y., Li,Y., Khalafalla,A.I., Shi,M., Zhang,J., Mohamed,M.S.A.E., Abd Elaal Ahmed,M.H., Azeez,I.A., Bensalah,O.K., Eldahab,Z.S., Al Hosani,F.I., Gerber,S.I., Hall,A.J., Tong,S. and Al Muhairi,S.S.	Diversity of Middle East respiratory syndrome coronaviruses in 109 dromedary camels based on full-genome sequencing, Abu Dhabi, United Arab Emirates	Emerg Microbes Infect 6 (11), E101 (2017)
MF598695	Camelus dromedarius	Genbank	Yusof,M.F., Queen,K., Eltahir,Y.M., Paden,C.R., Al Hammadi,Z.M.A.H., Tao,Y., Li,Y., Khalafalla,A.I., Shi,M., Zhang,J., Mohamed,M.S.A.E., Abd Elaal Ahmed,M.H., Azeez,I.A., Bensalah,O.K., Eldahab,Z.S., Al Hosani,F.I., Gerber,S.I., Hall,A.J., Tong,S. and Al Muhairi,S.S.	Diversity of Middle East respiratory syndrome coronaviruses in 109 dromedary camels based on full-genome sequencing, Abu Dhabi, United Arab Emirates	Emerg Microbes Infect 6 (11), E101 (2017)
MF598632	Camelus dromedarius	Genbank	Yusof,M.F., Queen,K., Eltahir,Y.M., Paden,C.R., Al Hammadi,Z.M.A.H., Tao,Y., Li,Y., Khalafalla,A.I., Shi,M., Zhang,J., Mohamed,M.S.A.E., Abd Elaal Ahmed,M.H., Azeez,I.A., Bensalah,O.K., Eldahab,Z.S., Al Hosani,F.I., Gerber,S.I., Hall,A.J., Tong,S. and Al Muhairi,S.S.	Diversity of Middle East respiratory syndrome coronaviruses in 109 dromedary camels based on full-genome sequencing, Abu Dhabi, United Arab Emirates	Emerg Microbes Infect 6 (11), E101 (2017)
KT751244	dromedary camel	Genbank	Wernery,U., Rasoul,I.E., Wong,E.Y., Joseph,M., Chen,Y., Jose,S., Tsang,A.K., Patteril,N.A., Chen,H., Elizabeth,S.K., Yuen,K.Y., Joseph,S., Xia,N., Wernery,R., Lau,S.K. and Woo,P.C.	A phylogenetically distinct Middle East respiratory syndrome coronavirus detected in a dromedary calf from a closed dairy herd in Dubai with rising seroprevalence with age	Emerg Microbes Infect 4, E74 (2015)
MF598596	Camelus dromedarius	Genbank	Yusof,M.F., Queen,K., Eltahir,Y.M., Paden,C.R., Al Hammadi,Z.M.A.H., Tao,Y., Li,Y., Khalafalla,A.I., Shi,M., Zhang,J., Mohamed,M.S.A.E., Abd Elaal Ahmed,M.H., Azeez,I.A., Bensalah,O.K., Eldahab,Z.S., Al Hosani,F.I., Gerber,S.I., Hall,A.J., Tong,S. and Al Muhairi,S.S.	Diversity of Middle East respiratory syndrome coronaviruses in 109 dromedary camels based on full-genome sequencing, Abu Dhabi, United Arab Emirates	Emerg Microbes Infect 6 (11), E101 (2017)
MF598601	Camelus dromedarius	Genbank	Yusof,M.F., Queen,K., Eltahir,Y.M., Paden,C.R., Al Hammadi,Z.M.A.H., Tao,Y., Li,Y., Khalafalla,A.I., Shi,M., Zhang,J., Mohamed,M.S.A.E., Abd Elaal Ahmed,M.H., Azeez,I.A., Bensalah,O.K., Eldahab,Z.S., Al Hosani,F.I., Gerber,S.I., Hall,A.J., Tong,S. and Al Muhairi,S.S.	Diversity of Middle East respiratory syndrome coronaviruses in 109 dromedary camels based on full-genome sequencing, Abu Dhabi, United Arab Emirates	Emerg Microbes Infect 6 (11), E101 (2017)
MF598610	Camelus dromedarius	Genbank	Yusof,M.F., Queen,K., Eltahir,Y.M., Paden,C.R., Al Hammadi,Z.M.A.H., Tao,Y., Li,Y., Khalafalla,A.I., Shi,M., Zhang,J., Mohamed,M.S.A.E., Abd Elaal Ahmed,M.H., Azeez,I.A., Bensalah,O.K., Eldahab,Z.S., Al Hosani,F.I., Gerber,S.I., Hall,A.J., Tong,S. and Al Muhairi,S.S.	Diversity of Middle East respiratory syndrome coronaviruses in 109 dromedary camels based on full-genome sequencing, Abu Dhabi, United Arab Emirates	Emerg Microbes Infect 6 (11), E101 (2017)
MF598605	Camelus dromedarius	Genbank	Yusof,M.F., Queen,K., Eltahir,Y.M., Paden,C.R., Al Hammadi,Z.M.A.H., Tao,Y., Li,Y., Khalafalla,A.I., Shi,M., Zhang,J., Mohamed,M.S.A.E., Abd Elaal Ahmed,M.H., Azeez,I.A., Bensalah,O.K., Eldahab,Z.S., Al Hosani,F.I., Gerber,S.I., Hall,A.J., Tong,S. and Al Muhairi,S.S.	Diversity of Middle East respiratory syndrome coronaviruses in 109 dromedary camels based on full-genome sequencing, Abu Dhabi, United Arab Emirates	Emerg Microbes Infect 6 (11), E101 (2017)
MF598634	Camelus dromedarius	Genbank	Yusof,M.F., Queen,K., Eltahir,Y.M., Paden,C.R., Al Hammadi,Z.M.A.H., Tao,Y., Li,Y., Khalafalla,A.I., Shi,M., Zhang,J., Mohamed,M.S.A.E., Abd Elaal Ahmed,M.H., Azeez,I.A., Bensalah,O.K., Eldahab,Z.S., Al Hosani,F.I., Gerber,S.I., Hall,A.J., Tong,S. and Al Muhairi,S.S.	Diversity of Middle East respiratory syndrome coronaviruses in 109 dromedary camels based on full-genome sequencing, Abu Dhabi, United Arab Emirates	Emerg Microbes Infect 6 (11), E101 (2017)
MF598717	Camelus dromedarius	Genbank	Yusof,M.F., Queen,K., Eltahir,Y.M., Paden,C.R., Al Hammadi,Z.M.A.H., Tao,Y., Li,Y., Khalafalla,A.I., Shi,M., Zhang,J., Mohamed,M.S.A.E., Abd Elaal Ahmed,M.H., Azeez,I.A., Bensalah,O.K., Eldahab,Z.S., Al Hosani,F.I., Gerber,S.I., Hall,A.J., Tong,S. and Al Muhairi,S.S.	Diversity of Middle East respiratory syndrome coronaviruses in 109 dromedary camels based on full-genome sequencing, Abu Dhabi, United Arab Emirates	Emerg Microbes Infect 6 (11), E101 (2017)
MF598600	Camelus dromedarius	Genbank	Yusof,M.F., Queen,K., Eltahir,Y.M., Paden,C.R., Al Hammadi,Z.M.A.H., Tao,Y., Li,Y., Khalafalla,A.I., Shi,M., Zhang,J., Mohamed,M.S.A.E., Abd Elaal Ahmed,M.H., Azeez,I.A., Bensalah,O.K., Eldahab,Z.S., Al Hosani,F.I., Gerber,S.I., Hall,A.J., Tong,S. and Al Muhairi,S.S.	Diversity of Middle East respiratory syndrome coronaviruses in 109 dromedary camels based on full-genome sequencing, Abu Dhabi, United Arab Emirates	Emerg Microbes Infect 6 (11), E101 (2017)
MF598690	Camelus dromedarius	Genbank	Yusof,M.F., Queen,K., Eltahir,Y.M., Paden,C.R., Al Hammadi,Z.M.A.H., Tao,Y., Li,Y., Khalafalla,A.I., Shi,M., Zhang,J., Mohamed,M.S.A.E., Abd Elaal Ahmed,M.H., Azeez,I.A., Bensalah,O.K., Eldahab,Z.S., Al Hosani,F.I., Gerber,S.I., Hall,A.J., Tong,S. and Al Muhairi,S.S.	Diversity of Middle East respiratory syndrome coronaviruses in 109 dromedary camels based on full-genome sequencing, Abu Dhabi, United Arab Emirates	Emerg Microbes Infect 6 (11), E101 (2017)
MF598703	Camelus dromedarius	Genbank	Yusof,M.F., Queen,K., Eltahir,Y.M., Paden,C.R., Al Hammadi,Z.M.A.H., Tao,Y., Li,Y., Khalafalla,A.I., Shi,M., Zhang,J., Mohamed,M.S.A.E., Abd Elaal Ahmed,M.H., Azeez,I.A., Bensalah,O.K., Eldahab,Z.S., Al Hosani,F.I., Gerber,S.I., Hall,A.J., Tong,S. and Al Muhairi,S.S.	Diversity of Middle East respiratory syndrome coronaviruses in 109 dromedary camels based on full-genome sequencing, Abu Dhabi, United Arab Emirates	Emerg Microbes Infect 6 (11), E101 (2017)
MF598710	Camelus dromedarius	Genbank	Yusof,M.F., Queen,K., Eltahir,Y.M., Paden,C.R., Al Hammadi,Z.M.A.H., Tao,Y., Li,Y., Khalafalla,A.I., Shi,M., Zhang,J., Mohamed,M.S.A.E., Abd Elaal Ahmed,M.H., Azeez,I.A., Bensalah,O.K., Eldahab,Z.S., Al Hosani,F.I., Gerber,S.I., Hall,A.J., Tong,S. and Al Muhairi,S.S.	Diversity of Middle East respiratory syndrome coronaviruses in 109 dromedary camels based on full-genome sequencing, Abu Dhabi, United Arab Emirates	Emerg Microbes Infect 6 (11), E101 (2017)
MF598705	Camelus dromedarius	Genbank	Yusof,M.F., Queen,K., Eltahir,Y.M., Paden,C.R., Al Hammadi,Z.M.A.H., Tao,Y., Li,Y., Khalafalla,A.I., Shi,M., Zhang,J., Mohamed,M.S.A.E., Abd Elaal Ahmed,M.H., Azeez,I.A., Bensalah,O.K., Eldahab,Z.S., Al Hosani,F.I., Gerber,S.I., Hall,A.J., Tong,S. and Al Muhairi,S.S.	Diversity of Middle East respiratory syndrome coronaviruses in 109 dromedary camels based on full-genome sequencing, Abu Dhabi, United Arab Emirates	Emerg Microbes Infect 6 (11), E101 (2017)
MF598718	Camelus dromedarius	Genbank	Yusof,M.F., Queen,K., Eltahir,Y.M., Paden,C.R., Al Hammadi,Z.M.A.H., Tao,Y., Li,Y., Khalafalla,A.I., Shi,M., Zhang,J., Mohamed,M.S.A.E., Abd Elaal Ahmed,M.H., Azeez,I.A., Bensalah,O.K., Eldahab,Z.S., Al Hosani,F.I., Gerber,S.I., Hall,A.J., Tong,S. and Al Muhairi,S.S.	Diversity of Middle East respiratory syndrome coronaviruses in 109 dromedary camels based on full-genome sequencing, Abu Dhabi, United Arab Emirates	Emerg Microbes Infect 6 (11), E101 (2017)
MF598715	Camelus dromedarius	Genbank	Yusof,M.F., Queen,K., Eltahir,Y.M., Paden,C.R., Al Hammadi,Z.M.A.H., Tao,Y., Li,Y., Khalafalla,A.I., Shi,M., Zhang,J., Mohamed,M.S.A.E., Abd Elaal Ahmed,M.H., Azeez,I.A., Bensalah,O.K., Eldahab,Z.S., Al Hosani,F.I., Gerber,S.I., Hall,A.J., Tong,S. and Al Muhairi,S.S.	Diversity of Middle East respiratory syndrome coronaviruses in 109 dromedary camels based on full-genome sequencing, Abu Dhabi, United Arab Emirates	Emerg Microbes Infect 6 (11), E101 (2017)
MF598719	Camelus dromedarius	Genbank	Yusof,M.F., Queen,K., Eltahir,Y.M., Paden,C.R., Al Hammadi,Z.M.A.H., Tao,Y., Li,Y., Khalafalla,A.I., Shi,M., Zhang,J., Mohamed,M.S.A.E., Abd Elaal Ahmed,M.H., Azeez,I.A., Bensalah,O.K., Eldahab,Z.S., Al Hosani,F.I., Gerber,S.I., Hall,A.J., Tong,S. and Al Muhairi,S.S.	Diversity of Middle East respiratory syndrome coronaviruses in 109 dromedary camels based on full-genome sequencing, Abu Dhabi, United Arab Emirates	Emerg Microbes Infect 6 (11), E101 (2017)
MF598721	Camelus dromedarius	Genbank	Yusof,M.F., Queen,K., Eltahir,Y.M., Paden,C.R., Al Hammadi,Z.M.A.H., Tao,Y., Li,Y., Khalafalla,A.I., Shi,M., Zhang,J., Mohamed,M.S.A.E., Abd Elaal Ahmed,M.H., Azeez,I.A., Bensalah,O.K., Eldahab,Z.S., Al Hosani,F.I., Gerber,S.I., Hall,A.J., Tong,S. and Al Muhairi,S.S.	Diversity of Middle East respiratory syndrome coronaviruses in 109 dromedary camels based on full-genome sequencing, Abu Dhabi, United Arab Emirates	Emerg Microbes Infect 6 (11), E101 (2017)
MF598722	Camelus dromedarius	Genbank	Yusof,M.F., Queen,K., Eltahir,Y.M., Paden,C.R., Al Hammadi,Z.M.A.H., Tao,Y., Li,Y., Khalafalla,A.I., Shi,M., Zhang,J., Mohamed,M.S.A.E., Abd Elaal Ahmed,M.H., Azeez,I.A., Bensalah,O.K., Eldahab,Z.S., Al Hosani,F.I., Gerber,S.I., Hall,A.J., Tong,S. and Al Muhairi,S.S.	Diversity of Middle East respiratory syndrome coronaviruses in 109 dromedary camels based on full-genome sequencing, Abu Dhabi, United Arab Emirates	Emerg Microbes Infect 6 (11), E101 (2017)
MF598659	Camelus dromedarius	Genbank	Yusof,M.F., Queen,K., Eltahir,Y.M., Paden,C.R., Al Hammadi,Z.M.A.H., Tao,Y., Li,Y., Khalafalla,A.I., Shi,M., Zhang,J., Mohamed,M.S.A.E., Abd Elaal Ahmed,M.H., Azeez,I.A., Bensalah,O.K., Eldahab,Z.S., Al Hosani,F.I., Gerber,S.I., Hall,A.J., Tong,S. and Al Muhairi,S.S.	Diversity of Middle East respiratory syndrome coronaviruses in 109 dromedary camels based on full-genome sequencing, Abu Dhabi, United Arab Emirates	Emerg Microbes Infect 6 (11), E101 (2017)
MF598599	Camelus dromedarius	Genbank	Yusof,M.F., Queen,K., Eltahir,Y.M., Paden,C.R., Al Hammadi,Z.M.A.H., Tao,Y., Li,Y., Khalafalla,A.I., Shi,M., Zhang,J., Mohamed,M.S.A.E., Abd Elaal Ahmed,M.H., Azeez,I.A., Bensalah,O.K., Eldahab,Z.S., Al Hosani,F.I., Gerber,S.I., Hall,A.J., Tong,S. and Al Muhairi,S.S.	Diversity of Middle East respiratory syndrome coronaviruses in 109 dromedary camels based on full-genome sequencing, Abu Dhabi, United Arab Emirates	Emerg Microbes Infect 6 (11), E101 (2017)
MF598671	Camelus dromedarius	Genbank	Yusof,M.F., Queen,K., Eltahir,Y.M., Paden,C.R., Al Hammadi,Z.M.A.H., Tao,Y., Li,Y., Khalafalla,A.I., Shi,M., Zhang,J., Mohamed,M.S.A.E., Abd Elaal Ahmed,M.H., Azeez,I.A., Bensalah,O.K., Eldahab,Z.S., Al Hosani,F.I., Gerber,S.I., Hall,A.J., Tong,S. and Al Muhairi,S.S.	Diversity of Middle East respiratory syndrome coronaviruses in 109 dromedary camels based on full-genome sequencing, Abu Dhabi, United Arab Emirates	Emerg Microbes Infect 6 (11), E101 (2017)
MF598630	Camelus dromedarius	Genbank	Yusof,M.F., Queen,K., Eltahir,Y.M., Paden,C.R., Al Hammadi,Z.M.A.H., Tao,Y., Li,Y., Khalafalla,A.I., Shi,M., Zhang,J., Mohamed,M.S.A.E., Abd Elaal Ahmed,M.H., Azeez,I.A., Bensalah,O.K., Eldahab,Z.S., Al Hosani,F.I., Gerber,S.I., Hall,A.J., Tong,S. and Al Muhairi,S.S.	Diversity of Middle East respiratory syndrome coronaviruses in 109 dromedary camels based on full-genome sequencing, Abu Dhabi, United Arab Emirates	Emerg Microbes Infect 6 (11), E101 (2017)
MF598699	Camelus dromedarius	Genbank	Yusof,M.F., Queen,K., Eltahir,Y.M., Paden,C.R., Al Hammadi,Z.M.A.H., Tao,Y., Li,Y., Khalafalla,A.I., Shi,M., Zhang,J., Mohamed,M.S.A.E., Abd Elaal Ahmed,M.H., Azeez,I.A., Bensalah,O.K., Eldahab,Z.S., Al Hosani,F.I., Gerber,S.I., Hall,A.J., Tong,S. and Al Muhairi,S.S.	Diversity of Middle East respiratory syndrome coronaviruses in 109 dromedary camels based on full-genome sequencing, Abu Dhabi, United Arab Emirates	Emerg Microbes Infect 6 (11), E101 (2017)
MF598598	Camelus dromedarius	Genbank	Yusof,M.F., Queen,K., Eltahir,Y.M., Paden,C.R., Al Hammadi,Z.M.A.H., Tao,Y., Li,Y., Khalafalla,A.I., Shi,M., Zhang,J., Mohamed,M.S.A.E., Abd Elaal Ahmed,M.H., Azeez,I.A., Bensalah,O.K., Eldahab,Z.S., Al Hosani,F.I., Gerber,S.I., Hall,A.J., Tong,S. and Al Muhairi,S.S.	Diversity of Middle East respiratory syndrome coronaviruses in 109 dromedary camels based on full-genome sequencing, Abu Dhabi, United Arab Emirates	Emerg Microbes Infect 6 (11), E101 (2017)
MF598626	Camelus dromedarius	Genbank	Yusof,M.F., Queen,K., Eltahir,Y.M., Paden,C.R., Al Hammadi,Z.M.A.H., Tao,Y., Li,Y., Khalafalla,A.I., Shi,M., Zhang,J., Mohamed,M.S.A.E., Abd Elaal Ahmed,M.H., Azeez,I.A., Bensalah,O.K., Eldahab,Z.S., Al Hosani,F.I., Gerber,S.I., Hall,A.J., Tong,S. and Al Muhairi,S.S.	Diversity of Middle East respiratory syndrome coronaviruses in 109 dromedary camels based on full-genome sequencing, Abu Dhabi, United Arab Emirates	Emerg Microbes Infect 6 (11), E101 (2017)
MF598716	Camelus dromedarius	Genbank	Yusof,M.F., Queen,K., Eltahir,Y.M., Paden,C.R., Al Hammadi,Z.M.A.H., Tao,Y., Li,Y., Khalafalla,A.I., Shi,M., Zhang,J., Mohamed,M.S.A.E., Abd Elaal Ahmed,M.H., Azeez,I.A., Bensalah,O.K., Eldahab,Z.S., Al Hosani,F.I., Gerber,S.I., Hall,A.J., Tong,S. and Al Muhairi,S.S.	Diversity of Middle East respiratory syndrome coronaviruses in 109 dromedary camels based on full-genome sequencing, Abu Dhabi, United Arab Emirates	Emerg Microbes Infect 6 (11), E101 (2017)
MF598709	Camelus dromedarius	Genbank	Yusof,M.F., Queen,K., Eltahir,Y.M., Paden,C.R., Al Hammadi,Z.M.A.H., Tao,Y., Li,Y., Khalafalla,A.I., Shi,M., Zhang,J., Mohamed,M.S.A.E., Abd Elaal Ahmed,M.H., Azeez,I.A., Bensalah,O.K., Eldahab,Z.S., Al Hosani,F.I., Gerber,S.I., Hall,A.J., Tong,S. and Al Muhairi,S.S.	Diversity of Middle East respiratory syndrome coronaviruses in 109 dromedary camels based on full-genome sequencing, Abu Dhabi, United Arab Emirates	Emerg Microbes Infect 6 (11), E101 (2017)
MF598714	Camelus dromedarius	Genbank	Yusof,M.F., Queen,K., Eltahir,Y.M., Paden,C.R., Al Hammadi,Z.M.A.H., Tao,Y., Li,Y., Khalafalla,A.I., Shi,M., Zhang,J., Mohamed,M.S.A.E., Abd Elaal Ahmed,M.H., Azeez,I.A., Bensalah,O.K., Eldahab,Z.S., Al Hosani,F.I., Gerber,S.I., Hall,A.J., Tong,S. and Al Muhairi,S.S.	Diversity of Middle East respiratory syndrome coronaviruses in 109 dromedary camels based on full-genome sequencing, Abu Dhabi, United Arab Emirates	Emerg Microbes Infect 6 (11), E101 (2017)
MF598673	Camelus dromedarius	Genbank	Yusof,M.F., Queen,K., Eltahir,Y.M., Paden,C.R., Al Hammadi,Z.M.A.H., Tao,Y., Li,Y., Khalafalla,A.I., Shi,M., Zhang,J., Mohamed,M.S.A.E., Abd Elaal Ahmed,M.H., Azeez,I.A., Bensalah,O.K., Eldahab,Z.S., Al Hosani,F.I., Gerber,S.I., Hall,A.J., Tong,S. and Al Muhairi,S.S.	Diversity of Middle East respiratory syndrome coronaviruses in 109 dromedary camels based on full-genome sequencing, Abu Dhabi, United Arab Emirates	Emerg Microbes Infect 6 (11), E101 (2017)
MF598614	Camelus dromedarius	Genbank	Yusof,M.F., Queen,K., Eltahir,Y.M., Paden,C.R., Al Hammadi,Z.M.A.H., Tao,Y., Li,Y., Khalafalla,A.I., Shi,M., Zhang,J., Mohamed,M.S.A.E., Abd Elaal Ahmed,M.H., Azeez,I.A., Bensalah,O.K., Eldahab,Z.S., Al Hosani,F.I., Gerber,S.I., Hall,A.J., Tong,S. and Al Muhairi,S.S.	Diversity of Middle East respiratory syndrome coronaviruses in 109 dromedary camels based on full-genome sequencing, Abu Dhabi, United Arab Emirates	Emerg Microbes Infect 6 (11), E101 (2017)
MF598623	Camelus dromedarius	Genbank	Yusof,M.F., Queen,K., Eltahir,Y.M., Paden,C.R., Al Hammadi,Z.M.A.H., Tao,Y., Li,Y., Khalafalla,A.I., Shi,M., Zhang,J., Mohamed,M.S.A.E., Abd Elaal Ahmed,M.H., Azeez,I.A., Bensalah,O.K., Eldahab,Z.S., Al Hosani,F.I., Gerber,S.I., Hall,A.J., Tong,S. and Al Muhairi,S.S.	Diversity of Middle East respiratory syndrome coronaviruses in 109 dromedary camels based on full-genome sequencing, Abu Dhabi, United Arab Emirates	Emerg Microbes Infect 6 (11), E101 (2017)
MF598629	Camelus dromedarius	Genbank	Yusof,M.F., Queen,K., Eltahir,Y.M., Paden,C.R., Al Hammadi,Z.M.A.H., Tao,Y., Li,Y., Khalafalla,A.I., Shi,M., Zhang,J., Mohamed,M.S.A.E., Abd Elaal Ahmed,M.H., Azeez,I.A., Bensalah,O.K., Eldahab,Z.S., Al Hosani,F.I., Gerber,S.I., Hall,A.J., Tong,S. and Al Muhairi,S.S.	Diversity of Middle East respiratory syndrome coronaviruses in 109 dromedary camels based on full-genome sequencing, Abu Dhabi, United Arab Emirates	Emerg Microbes Infect 6 (11), E101 (2017)
MF598689	Camelus dromedarius	Genbank	Yusof,M.F., Queen,K., Eltahir,Y.M., Paden,C.R., Al Hammadi,Z.M.A.H., Tao,Y., Li,Y., Khalafalla,A.I., Shi,M., Zhang,J., Mohamed,M.S.A.E., Abd Elaal Ahmed,M.H., Azeez,I.A., Bensalah,O.K., Eldahab,Z.S., Al Hosani,F.I., Gerber,S.I., Hall,A.J., Tong,S. and Al Muhairi,S.S.	Diversity of Middle East respiratory syndrome coronaviruses in 109 dromedary camels based on full-genome sequencing, Abu Dhabi, United Arab Emirates	Emerg Microbes Infect 6 (11), E101 (2017)
MF598650	Camelus dromedarius	Genbank	Yusof,M.F., Queen,K., Eltahir,Y.M., Paden,C.R., Al Hammadi,Z.M.A.H., Tao,Y., Li,Y., Khalafalla,A.I., Shi,M., Zhang,J., Mohamed,M.S.A.E., Abd Elaal Ahmed,M.H., Azeez,I.A., Bensalah,O.K., Eldahab,Z.S., Al Hosani,F.I., Gerber,S.I., Hall,A.J., Tong,S. and Al Muhairi,S.S.	Diversity of Middle East respiratory syndrome coronaviruses in 109 dromedary camels based on full-genome sequencing, Abu Dhabi, United Arab Emirates	Emerg Microbes Infect 6 (11), E101 (2017)
MF598640	Camelus dromedarius	Genbank	Yusof,M.F., Queen,K., Eltahir,Y.M., Paden,C.R., Al Hammadi,Z.M.A.H., Tao,Y., Li,Y., Khalafalla,A.I., Shi,M., Zhang,J., Mohamed,M.S.A.E., Abd Elaal Ahmed,M.H., Azeez,I.A., Bensalah,O.K., Eldahab,Z.S., Al Hosani,F.I., Gerber,S.I., Hall,A.J., Tong,S. and Al Muhairi,S.S.	Diversity of Middle East respiratory syndrome coronaviruses in 109 dromedary camels based on full-genome sequencing, Abu Dhabi, United Arab Emirates	Emerg Microbes Infect 6 (11), E101 (2017)
MF598711	Camelus dromedarius	Genbank	Yusof,M.F., Queen,K., Eltahir,Y.M., Paden,C.R., Al Hammadi,Z.M.A.H., Tao,Y., Li,Y., Khalafalla,A.I., Shi,M., Zhang,J., Mohamed,M.S.A.E., Abd Elaal Ahmed,M.H., Azeez,I.A., Bensalah,O.K., Eldahab,Z.S., Al Hosani,F.I., Gerber,S.I., Hall,A.J., Tong,S. and Al Muhairi,S.S.	Diversity of Middle East respiratory syndrome coronaviruses in 109 dromedary camels based on full-genome sequencing, Abu Dhabi, United Arab Emirates	Emerg Microbes Infect 6 (11), E101 (2017)
MF598653	Camelus dromedarius	Genbank	Yusof,M.F., Queen,K., Eltahir,Y.M., Paden,C.R., Al Hammadi,Z.M.A.H., Tao,Y., Li,Y., Khalafalla,A.I., Shi,M., Zhang,J., Mohamed,M.S.A.E., Abd Elaal Ahmed,M.H., Azeez,I.A., Bensalah,O.K., Eldahab,Z.S., Al Hosani,F.I., Gerber,S.I., Hall,A.J., Tong,S. and Al Muhairi,S.S.	Diversity of Middle East respiratory syndrome coronaviruses in 109 dromedary camels based on full-genome sequencing, Abu Dhabi, United Arab Emirates	Emerg Microbes Infect 6 (11), E101 (2017)
MF598700	Camelus dromedarius	Genbank	Yusof,M.F., Queen,K., Eltahir,Y.M., Paden,C.R., Al Hammadi,Z.M.A.H., Tao,Y., Li,Y., Khalafalla,A.I., Shi,M., Zhang,J., Mohamed,M.S.A.E., Abd Elaal Ahmed,M.H., Azeez,I.A., Bensalah,O.K., Eldahab,Z.S., Al Hosani,F.I., Gerber,S.I., Hall,A.J., Tong,S. and Al Muhairi,S.S.	Diversity of Middle East respiratory syndrome coronaviruses in 109 dromedary camels based on full-genome sequencing, Abu Dhabi, United Arab Emirates	Emerg Microbes Infect 6 (11), E101 (2017)
MF598656	Camelus dromedarius	Genbank	Yusof,M.F., Queen,K., Eltahir,Y.M., Paden,C.R., Al Hammadi,Z.M.A.H., Tao,Y., Li,Y., Khalafalla,A.I., Shi,M., Zhang,J., Mohamed,M.S.A.E., Abd Elaal Ahmed,M.H., Azeez,I.A., Bensalah,O.K., Eldahab,Z.S., Al Hosani,F.I., Gerber,S.I., Hall,A.J., Tong,S. and Al Muhairi,S.S.	Diversity of Middle East respiratory syndrome coronaviruses in 109 dromedary camels based on full-genome sequencing, Abu Dhabi, United Arab Emirates	Emerg Microbes Infect 6 (11), E101 (2017)
MF598609	Camelus dromedarius	Genbank	Yusof,M.F., Queen,K., Eltahir,Y.M., Paden,C.R., Al Hammadi,Z.M.A.H., Tao,Y., Li,Y., Khalafalla,A.I., Shi,M., Zhang,J., Mohamed,M.S.A.E., Abd Elaal Ahmed,M.H., Azeez,I.A., Bensalah,O.K., Eldahab,Z.S., Al Hosani,F.I., Gerber,S.I., Hall,A.J., Tong,S. and Al Muhairi,S.S.	Diversity of Middle East respiratory syndrome coronaviruses in 109 dromedary camels based on full-genome sequencing, Abu Dhabi, United Arab Emirates	Emerg Microbes Infect 6 (11), E101 (2017)
MF598683	Camelus dromedarius	Genbank	Yusof,M.F., Queen,K., Eltahir,Y.M., Paden,C.R., Al Hammadi,Z.M.A.H., Tao,Y., Li,Y., Khalafalla,A.I., Shi,M., Zhang,J., Mohamed,M.S.A.E., Abd Elaal Ahmed,M.H., Azeez,I.A., Bensalah,O.K., Eldahab,Z.S., Al Hosani,F.I., Gerber,S.I., Hall,A.J., Tong,S. and Al Muhairi,S.S.	Diversity of Middle East respiratory syndrome coronaviruses in 109 dromedary camels based on full-genome sequencing, Abu Dhabi, United Arab Emirates	Emerg Microbes Infect 6 (11), E101 (2017)
MF598702	Camelus dromedarius	Genbank	Yusof,M.F., Queen,K., Eltahir,Y.M., Paden,C.R., Al Hammadi,Z.M.A.H., Tao,Y., Li,Y., Khalafalla,A.I., Shi,M., Zhang,J., Mohamed,M.S.A.E., Abd Elaal Ahmed,M.H., Azeez,I.A., Bensalah,O.K., Eldahab,Z.S., Al Hosani,F.I., Gerber,S.I., Hall,A.J., Tong,S. and Al Muhairi,S.S.	Diversity of Middle East respiratory syndrome coronaviruses in 109 dromedary camels based on full-genome sequencing, Abu Dhabi, United Arab Emirates	Emerg Microbes Infect 6 (11), E101 (2017)
MF598707	Camelus dromedarius	Genbank	Yusof,M.F., Queen,K., Eltahir,Y.M., Paden,C.R., Al Hammadi,Z.M.A.H., Tao,Y., Li,Y., Khalafalla,A.I., Shi,M., Zhang,J., Mohamed,M.S.A.E., Abd Elaal Ahmed,M.H., Azeez,I.A., Bensalah,O.K., Eldahab,Z.S., Al Hosani,F.I., Gerber,S.I., Hall,A.J., Tong,S. and Al Muhairi,S.S.	Diversity of Middle East respiratory syndrome coronaviruses in 109 dromedary camels based on full-genome sequencing, Abu Dhabi, United Arab Emirates	Emerg Microbes Infect 6 (11), E101 (2017)
MF598643	Camelus dromedarius	Genbank	Yusof,M.F., Queen,K., Eltahir,Y.M., Paden,C.R., Al Hammadi,Z.M.A.H., Tao,Y., Li,Y., Khalafalla,A.I., Shi,M., Zhang,J., Mohamed,M.S.A.E., Abd Elaal Ahmed,M.H., Azeez,I.A., Bensalah,O.K., Eldahab,Z.S., Al Hosani,F.I., Gerber,S.I., Hall,A.J., Tong,S. and Al Muhairi,S.S.	Diversity of Middle East respiratory syndrome coronaviruses in 109 dromedary camels based on full-genome sequencing, Abu Dhabi, United Arab Emirates	Emerg Microbes Infect 6 (11), E101 (2017)
MF598669	Camelus dromedarius	Genbank	Yusof,M.F., Queen,K., Eltahir,Y.M., Paden,C.R., Al Hammadi,Z.M.A.H., Tao,Y., Li,Y., Khalafalla,A.I., Shi,M., Zhang,J., Mohamed,M.S.A.E., Abd Elaal Ahmed,M.H., Azeez,I.A., Bensalah,O.K., Eldahab,Z.S., Al Hosani,F.I., Gerber,S.I., Hall,A.J., Tong,S. and Al Muhairi,S.S.	Diversity of Middle East respiratory syndrome coronaviruses in 109 dromedary camels based on full-genome sequencing, Abu Dhabi, United Arab Emirates	Emerg Microbes Infect 6 (11), E101 (2017)
MF598712	Camelus dromedarius	Genbank	Yusof,M.F., Queen,K., Eltahir,Y.M., Paden,C.R., Al Hammadi,Z.M.A.H., Tao,Y., Li,Y., Khalafalla,A.I., Shi,M., Zhang,J., Mohamed,M.S.A.E., Abd Elaal Ahmed,M.H., Azeez,I.A., Bensalah,O.K., Eldahab,Z.S., Al Hosani,F.I., Gerber,S.I., Hall,A.J., Tong,S. and Al Muhairi,S.S.	Diversity of Middle East respiratory syndrome coronaviruses in 109 dromedary camels based on full-genome sequencing, Abu Dhabi, United Arab Emirates	Emerg Microbes Infect 6 (11), E101 (2017)
MF598638	Camelus dromedarius	Genbank	Yusof,M.F., Queen,K., Eltahir,Y.M., Paden,C.R., Al Hammadi,Z.M.A.H., Tao,Y., Li,Y., Khalafalla,A.I., Shi,M., Zhang,J., Mohamed,M.S.A.E., Abd Elaal Ahmed,M.H., Azeez,I.A., Bensalah,O.K., Eldahab,Z.S., Al Hosani,F.I., Gerber,S.I., Hall,A.J., Tong,S. and Al Muhairi,S.S.	Diversity of Middle East respiratory syndrome coronaviruses in 109 dromedary camels based on full-genome sequencing, Abu Dhabi, United Arab Emirates	Emerg Microbes Infect 6 (11), E101 (2017)
MF598679	Camelus dromedarius	Genbank	Yusof,M.F., Queen,K., Eltahir,Y.M., Paden,C.R., Al Hammadi,Z.M.A.H., Tao,Y., Li,Y., Khalafalla,A.I., Shi,M., Zhang,J., Mohamed,M.S.A.E., Abd Elaal Ahmed,M.H., Azeez,I.A., Bensalah,O.K., Eldahab,Z.S., Al Hosani,F.I., Gerber,S.I., Hall,A.J., Tong,S. and Al Muhairi,S.S.	Diversity of Middle East respiratory syndrome coronaviruses in 109 dromedary camels based on full-genome sequencing, Abu Dhabi, United Arab Emirates	Emerg Microbes Infect 6 (11), E101 (2017)
MF598641	Camelus dromedarius	Genbank	Yusof,M.F., Queen,K., Eltahir,Y.M., Paden,C.R., Al Hammadi,Z.M.A.H., Tao,Y., Li,Y., Khalafalla,A.I., Shi,M., Zhang,J., Mohamed,M.S.A.E., Abd Elaal Ahmed,M.H., Azeez,I.A., Bensalah,O.K., Eldahab,Z.S., Al Hosani,F.I., Gerber,S.I., Hall,A.J., Tong,S. and Al Muhairi,S.S.	Diversity of Middle East respiratory syndrome coronaviruses in 109 dromedary camels based on full-genome sequencing, Abu Dhabi, United Arab Emirates	Emerg Microbes Infect 6 (11), E101 (2017)
MF598651	Camelus dromedarius	Genbank	Yusof,M.F., Queen,K., Eltahir,Y.M., Paden,C.R., Al Hammadi,Z.M.A.H., Tao,Y., Li,Y., Khalafalla,A.I., Shi,M., Zhang,J., Mohamed,M.S.A.E., Abd Elaal Ahmed,M.H., Azeez,I.A., Bensalah,O.K., Eldahab,Z.S., Al Hosani,F.I., Gerber,S.I., Hall,A.J., Tong,S. and Al Muhairi,S.S.	Diversity of Middle East respiratory syndrome coronaviruses in 109 dromedary camels based on full-genome sequencing, Abu Dhabi, United Arab Emirates	Emerg Microbes Infect 6 (11), E101 (2017)
KT026453	Homo sapiens	Genbank	Park,W.B., Kwon,N.J., Choe,P.G., Choi,S.J., Oh,H.S., Lee,S.M., Chong,H., Kim,J.I., Song,K.H., Bang,J.H., Kim,E.S., Kim,H.B., Park,S.W., Kim,N.J. and Oh,M.D.	Isolation of Middle East Respiratory Syndrome Coronavirus from a Patient of the 2015 Korean Outbreak	J. Korean Med. Sci. 31 (2), 315-320 (2016)
KT368826	camel	Genbank	Sabir,J.S.M., Lam,T.Y., Ahmed,M.M., Li,L., Shen,Y., AboAba,S., Qureshi,M.I., Abu-Zaid,M., Zhang,Y., Khiyami,M.A., Alharbi,N.S., Hajrah,N.H., Sabir,M.J., Mutwakil,M.H.Z., Kabli,S.A., Alsulaimany,F.A.S., Obaid,A.Y., Zhou,B., Smith,D.K., Holmes,E.C., Zhu,H. and Guan,Y.	Co-circulation of three camel coronavirus species and recombination of MERS-CoVs in Saudi Arabia	Science (2015)
KT368888	camel	Genbank	Sabir,J.S.M., Lam,T.Y., Ahmed,M.M., Li,L., Shen,Y., AboAba,S., Qureshi,M.I., Abu-Zaid,M., Zhang,Y., Khiyami,M.A., Alharbi,N.S., Hajrah,N.H., Sabir,M.J., Mutwakil,M.H.Z., Kabli,S.A., Alsulaimany,F.A.S., Obaid,A.Y., Zhou,B., Smith,D.K., Holmes,E.C., Zhu,H. and Guan,Y.	Co-circulation of three camel coronavirus species and recombination of MERS-CoVs in Saudi Arabia	Science (2015)
KT326819	Homo sapiens	Genbank	Kim,S.S., Nam,J.-G., Kang,H., Kim,Y.-J., Cheong,H.-M., Yang,J.-S., Park,S., Kim,H., Han,Y.W., Lee,H.S., Kim,A.-R., Heo,D.R., Kim,J.A., Kim,S.J., Jung,H.-D., Kim,D.-W. and Yun,M.-R.	Middle East respiratory syndrome coronavirus outbreak in the Republic of Korea, 2015	Direct submission
KU233362	Homo sapiens	Genbank	Lamers,M.M., Raj,V.S., Shafei,M., Ali,S.S., Abdallh,S.M., Gazo,M., Nofal,S., Lu,X., Erdman,D.D., Koopmans,M.P., Abdallat,M., Haddadin,A. and Haagmans,B.L.	Deletion Variants of Middle East Respiratory Syndrome Coronavirus from Humans, Jordan, 2015	Emerging Infect. Dis. 22 (4), 716-719 (2016)
KU233363	Homo sapiens	Genbank	Lamers,M.M., Raj,V.S., Shafei,M., Ali,S.S., Abdallh,S.M., Gazo,M., Nofal,S., Lu,X., Erdman,D.D., Koopmans,M.P., Abdallat,M., Haddadin,A. and Haagmans,B.L.	Deletion Variants of Middle East Respiratory Syndrome Coronavirus from Humans, Jordan, 2015	Emerging Infect. Dis. 22 (4), 716-719 (2016)
KU233364	Homo sapiens	Genbank	Lamers,M.M., Raj,V.S., Shafei,M., Ali,S.S., Abdallh,S.M., Gazo,M., Nofal,S., Lu,X., Erdman,D.D., Koopmans,M.P., Abdallat,M., Haddadin,A. and Haagmans,B.L.	Deletion Variants of Middle East Respiratory Syndrome Coronavirus from Humans, Jordan, 2015	Emerging Infect. Dis. 22 (4), 716-719 (2016)
KU851860	Homo sapiens	Genbank	Assiri,A.M., Biggs,H.M., Abedi,G.R., Saeed,A.B., Abdalla,O., Mohammed,M., Algarni,H.S., Alhakeem,R.F., Lu,X., Almasri,M.M., Alomar,I.A., Alsharef,A.A., Nooh,R., Erdman,D.D., Gerber,S.I. and Watson,J.T.	Epidemiology of MERS-CoV in Saudi Arabia, July 1-August 31, 2015	Direct submission
KU851861	Homo sapiens	Genbank	Assiri,A.M., Biggs,H.M., Abedi,G.R., Saeed,A.B., Abdalla,O., Mohammed,M., Algarni,H.S., Alhakeem,R.F., Lu,X., Almasri,M.M., Alomar,I.A., Alsharef,A.A., Nooh,R., Erdman,D.D., Gerber,S.I. and Watson,J.T.	Epidemiology of MERS-CoV in Saudi Arabia, July 1-August 31, 2015	Direct submission
KU851862	Homo sapiens	Genbank	Assiri,A.M., Biggs,H.M., Abedi,G.R., Saeed,A.B., Abdalla,O., Mohammed,M., Algarni,H.S., Alhakeem,R.F., Lu,X., Almasri,M.M., Alomar,I.A., Alsharef,A.A., Nooh,R., Erdman,D.D., Gerber,S.I. and Watson,J.T.	Epidemiology of MERS-CoV in Saudi Arabia, July 1-August 31, 2015	Direct submission
KU851864	Homo sapiens	Genbank	Assiri,A.M., Biggs,H.M., Abedi,G.R., Saeed,A.B., Abdalla,O., Mohammed,M., Algarni,H.S., Alhakeem,R.F., Lu,X., Almasri,M.M., Alomar,I.A., Alsharef,A.A., Nooh,R., Erdman,D.D., Gerber,S.I. and Watson,J.T.	Epidemiology of MERS-CoV in Saudi Arabia, July 1-August 31, 2015	Direct submission
MH306207	Homo sapiens	Genbank	Al Balwi,M.A., Khan,A., Al Abdulkareem,I., AlMasoud,A., Al Asiri,A., Al Harbi,W., El Saed,A., UdayaRaja,G.K., Balavenkatesh Mani,M. and Balkhy,H.H.	Middle East respiratory syndrome-related coronavirus	Direct submission
KX154684	Homo sapiens	Genbank	Assiri,A.M., Midgley,C.M., Alessa,M., Hawaj,H.A.L., Saeed,A.B., Almasri,M.M., Lu,X., Abedi,G.R., Abdalla,O., Mohammed,M., Algarni,H.S., Alhakeem,R.F., Al-Abdely,H.M., Alomar,I.A., Alsharef,A.A., Nooh,R., Erdman,D.D., Watson,J.T. and Gerber,S.I.	MERS-CoV epidemiology in Saudi Arabia: January - February, 2016	Direct submission
MG011359	Homo sapiens	Genbank	Lu,X., Assiri,A.M., Erdman,D.D., Midgley,C., Watson,J.T. and Gerber,S.I.	MERS-CoV Surveillance in Saudi Arabia	Direct submission
MG011354	Homo sapiens	Genbank	Lu,X., Assiri,A.M., Erdman,D.D., Midgley,C., Watson,J.T. and Gerber,S.I.	MERS-CoV Surveillance in Saudi Arabia	Direct submission
MG011341	Homo sapiens	Genbank	Lu,X., Assiri,A.M., Erdman,D.D., Midgley,C., Watson,J.T. and Gerber,S.I.	MERS-CoV Surveillance in Saudi Arabia	Direct submission
MG011343	Homo sapiens	Genbank	Lu,X., Assiri,A.M., Erdman,D.D., Midgley,C., Watson,J.T. and Gerber,S.I.	MERS-CoV Surveillance in Saudi Arabia	Direct submission
MG011352	Homo sapiens	Genbank	Lu,X., Assiri,A.M., Erdman,D.D., Midgley,C., Watson,J.T. and Gerber,S.I.	MERS-CoV Surveillance in Saudi Arabia	Direct submission
MG011353	Homo sapiens	Genbank	Lu,X., Assiri,A.M., Erdman,D.D., Midgley,C., Watson,J.T. and Gerber,S.I.	MERS-CoV Surveillance in Saudi Arabia	Direct submission
MG011355	Homo sapiens	Genbank	Lu,X., Assiri,A.M., Erdman,D.D., Midgley,C., Watson,J.T. and Gerber,S.I.	MERS-CoV Surveillance in Saudi Arabia	Direct submission
KX154686	Homo sapiens	Genbank	Assiri,A.M., Midgley,C.M., Alessa,M., Hawaj,H.A.L., Saeed,A.B., Almasri,M.M., Lu,X., Abedi,G.R., Abdalla,O., Mohammed,M., Algarni,H.S., Alhakeem,R.F., Al-Abdely,H.M., Alomar,I.A., Alsharef,A.A., Nooh,R., Erdman,D.D., Watson,J.T. and Gerber,S.I.	MERS-CoV epidemiology in Saudi Arabia: January - February, 2016	Direct submission
KX154692	Homo sapiens	Genbank	Assiri,A.M., Midgley,C.M., Alessa,M., Hawaj,H.A.L., Saeed,A.B., Almasri,M.M., Lu,X., Abedi,G.R., Abdalla,O., Mohammed,M., Algarni,H.S., Alhakeem,R.F., Al-Abdely,H.M., Alomar,I.A., Alsharef,A.A., Nooh,R., Erdman,D.D., Watson,J.T. and Gerber,S.I.	MERS-CoV epidemiology in Saudi Arabia: January - February, 2016	Direct submission
KX154693	Homo sapiens	Genbank	Assiri,A.M., Midgley,C.M., Alessa,M., Hawaj,H.A.L., Saeed,A.B., Almasri,M.M., Lu,X., Abedi,G.R., Abdalla,O., Mohammed,M., Algarni,H.S., Alhakeem,R.F., Al-Abdely,H.M., Alomar,I.A., Alsharef,A.A., Nooh,R., Erdman,D.D., Watson,J.T. and Gerber,S.I.	MERS-CoV epidemiology in Saudi Arabia: January - February, 2016	Direct submission
MG011360	Homo sapiens	Genbank	Lu,X., Assiri,A.M., Erdman,D.D., Midgley,C., Watson,J.T. and Gerber,S.I.	MERS-CoV Surveillance in Saudi Arabia	Direct submission
MG011361	Homo sapiens	Genbank	Lu,X., Assiri,A.M., Erdman,D.D., Midgley,C., Watson,J.T. and Gerber,S.I.	MERS-CoV Surveillance in Saudi Arabia	Direct submission
MG011362	Homo sapiens	Genbank	Lu,X., Assiri,A.M., Erdman,D.D., Midgley,C., Watson,J.T. and Gerber,S.I.	MERS-CoV Surveillance in Saudi Arabia	Direct submission
MG011358	Homo sapiens	Genbank	Lu,X., Assiri,A.M., Erdman,D.D., Midgley,C., Watson,J.T. and Gerber,S.I.	MERS-CoV Surveillance in Saudi Arabia	Direct submission
KX154694	Homo sapiens	Genbank	Assiri,A.M., Midgley,C.M., Alessa,M., Hawaj,H.A.L., Saeed,A.B., Almasri,M.M., Lu,X., Abedi,G.R., Abdalla,O., Mohammed,M., Algarni,H.S., Alhakeem,R.F., Al-Abdely,H.M., Alomar,I.A., Alsharef,A.A., Nooh,R., Erdman,D.D., Watson,J.T. and Gerber,S.I.	MERS-CoV epidemiology in Saudi Arabia: January - February, 2016	Direct submission
KX108946	Camelus dromedarius	Genbank	Lau,S.K., Wernery,R., Wong,E.Y., Joseph,S., Tsang,A.K., Patteril,N.A., Elizabeth,S.K., Chan,K.H., Muhammed,R., Kinne,J., Yuen,K.Y., Wernery,U. and Woo,P.C.	Polyphyletic origin of MERS coronaviruses and isolation of a novel clade A strain from dromedary camels in the United Arab Emirates	Emerg Microbes Infect 5 (12), E128 (2016)
KX154689	Homo sapiens	Genbank	Assiri,A.M., Midgley,C.M., Alessa,M., Hawaj,H.A.L., Saeed,A.B., Almasri,M.M., Lu,X., Abedi,G.R., Abdalla,O., Mohammed,M., Algarni,H.S., Alhakeem,R.F., Al-Abdely,H.M., Alomar,I.A., Alsharef,A.A., Nooh,R., Erdman,D.D., Watson,J.T. and Gerber,S.I.	MERS-CoV epidemiology in Saudi Arabia: January - February, 2016	Direct submission
MG011348	Homo sapiens	Genbank	Lu,X., Assiri,A.M., Erdman,D.D., Midgley,C., Watson,J.T. and Gerber,S.I.	MERS-CoV Surveillance in Saudi Arabia	Direct submission
MG011349	Homo sapiens	Genbank	Lu,X., Assiri,A.M., Erdman,D.D., Midgley,C., Watson,J.T. and Gerber,S.I.	MERS-CoV Surveillance in Saudi Arabia	Direct submission
MG011350	Homo sapiens	Genbank	Lu,X., Assiri,A.M., Erdman,D.D., Midgley,C., Watson,J.T. and Gerber,S.I.	MERS-CoV Surveillance in Saudi Arabia	Direct submission
MG011351	Homo sapiens	Genbank	Lu,X., Assiri,A.M., Erdman,D.D., Midgley,C., Watson,J.T. and Gerber,S.I.	MERS-CoV Surveillance in Saudi Arabia	Direct submission
MG011356	Homo sapiens	Genbank	Lu,X., Assiri,A.M., Erdman,D.D., Midgley,C., Watson,J.T. and Gerber,S.I.	MERS-CoV Surveillance in Saudi Arabia	Direct submission
MG011357	Homo sapiens	Genbank	Lu,X., Assiri,A.M., Erdman,D.D., Midgley,C., Watson,J.T. and Gerber,S.I.	MERS-CoV Surveillance in Saudi Arabia	Direct submission
KX154685	Homo sapiens	Genbank	Assiri,A.M., Midgley,C.M., Alessa,M., Hawaj,H.A.L., Saeed,A.B., Almasri,M.M., Lu,X., Abedi,G.R., Abdalla,O., Mohammed,M., Algarni,H.S., Alhakeem,R.F., Al-Abdely,H.M., Alomar,I.A., Alsharef,A.A., Nooh,R., Erdman,D.D., Watson,J.T. and Gerber,S.I.	MERS-CoV epidemiology in Saudi Arabia: January - February, 2016	Direct submission
MG011346	Homo sapiens	Genbank	Lu,X., Assiri,A.M., Erdman,D.D., Midgley,C., Watson,J.T. and Gerber,S.I.	MERS-CoV Surveillance in Saudi Arabia	Direct submission
KX154688	Homo sapiens	Genbank	Assiri,A.M., Midgley,C.M., Alessa,M., Hawaj,H.A.L., Saeed,A.B., Almasri,M.M., Lu,X., Abedi,G.R., Abdalla,O., Mohammed,M., Algarni,H.S., Alhakeem,R.F., Al-Abdely,H.M., Alomar,I.A., Alsharef,A.A., Nooh,R., Erdman,D.D., Watson,J.T. and Gerber,S.I.	MERS-CoV epidemiology in Saudi Arabia: January - February, 2016	Direct submission
MG011344	Homo sapiens	Genbank	Lu,X., Assiri,A.M., Erdman,D.D., Midgley,C., Watson,J.T. and Gerber,S.I.	MERS-CoV Surveillance in Saudi Arabia	Direct submission
KX154691	Homo sapiens	Genbank	Assiri,A.M., Midgley,C.M., Alessa,M., Hawaj,H.A.L., Saeed,A.B., Almasri,M.M., Lu,X., Abedi,G.R., Abdalla,O., Mohammed,M., Algarni,H.S., Alhakeem,R.F., Al-Abdely,H.M., Alomar,I.A., Alsharef,A.A., Nooh,R., Erdman,D.D., Watson,J.T. and Gerber,S.I.	MERS-CoV epidemiology in Saudi Arabia: January - February, 2016	Direct submission
KX154690	Homo sapiens	Genbank	Assiri,A.M., Midgley,C.M., Alessa,M., Hawaj,H.A.L., Saeed,A.B., Almasri,M.M., Lu,X., Abedi,G.R., Abdalla,O., Mohammed,M., Algarni,H.S., Alhakeem,R.F., Al-Abdely,H.M., Alomar,I.A., Alsharef,A.A., Nooh,R., Erdman,D.D., Watson,J.T. and Gerber,S.I.	MERS-CoV epidemiology in Saudi Arabia: January - February, 2016	Direct submission
MG011345	Homo sapiens	Genbank	Lu,X., Assiri,A.M., Erdman,D.D., Midgley,C., Watson,J.T. and Gerber,S.I.	MERS-CoV Surveillance in Saudi Arabia	Direct submission
MG011347	Homo sapiens	Genbank	Lu,X., Assiri,A.M., Erdman,D.D., Midgley,C., Watson,J.T. and Gerber,S.I.	MERS-CoV Surveillance in Saudi Arabia	Direct submission
MG011340	Homo sapiens	Genbank	Lu,X., Assiri,A.M., Erdman,D.D., Midgley,C., Watson,J.T. and Gerber,S.I.	MERS-CoV Surveillance in Saudi Arabia	Direct submission
KT368869	camel	Genbank	Sabir,J.S.M., Lam,T.Y., Ahmed,M.M., Li,L., Shen,Y., AboAba,S., Qureshi,M.I., Abu-Zaid,M., Zhang,Y., Khiyami,M.A., Alharbi,N.S., Hajrah,N.H., Sabir,M.J., Mutwakil,M.H.Z., Kabli,S.A., Alsulaimany,F.A.S., Obaid,A.Y., Zhou,B., Smith,D.K., Holmes,E.C., Zhu,H. and Guan,Y.	Co-circulation of three camel coronavirus species and recombination of MERS-CoVs in Saudi Arabia	Science (2015)
KT368879	camel	Genbank	Sabir,J.S.M., Lam,T.Y., Ahmed,M.M., Li,L., Shen,Y., AboAba,S., Qureshi,M.I., Abu-Zaid,M., Zhang,Y., Khiyami,M.A., Alharbi,N.S., Hajrah,N.H., Sabir,M.J., Mutwakil,M.H.Z., Kabli,S.A., Alsulaimany,F.A.S., Obaid,A.Y., Zhou,B., Smith,D.K., Holmes,E.C., Zhu,H. and Guan,Y.	Co-circulation of three camel coronavirus species and recombination of MERS-CoVs in Saudi Arabia	Science (2015)
MF598616	Camelus dromedarius	Genbank	Yusof,M.F., Queen,K., Eltahir,Y.M., Paden,C.R., Al Hammadi,Z.M.A.H., Tao,Y., Li,Y., Khalafalla,A.I., Shi,M., Zhang,J., Mohamed,M.S.A.E., Abd Elaal Ahmed,M.H., Azeez,I.A., Bensalah,O.K., Eldahab,Z.S., Al Hosani,F.I., Gerber,S.I., Hall,A.J., Tong,S. and Al Muhairi,S.S.	Diversity of Middle East respiratory syndrome coronaviruses in 109 dromedary camels based on full-genome sequencing, Abu Dhabi, United Arab Emirates	Emerg Microbes Infect 6 (11), E101 (2017)
KF600628	Homo sapiens	Genbank	Cotten,M., Watson,S.J., Kellam,P., Al-Rabeeah,A.A., Makhdoom,H.Q., Assiri,A., Al-Tawfiq,J.A., Alhakeem,R.F., Madani,H., AlRabiah,F.A., Al Hajjar,S., Al-nassir,W.N., Albarrak,A., Flemban,H., Balkhy,H.H., Alsubaie,S., Palser,A.L., Gall,A., Bashford-Rogers,R., Rambaut,A., Zumla,A.I. and Memish,Z.A.	Transmission and evolution of the Middle East respiratory syndrome coronavirus in Saudi Arabia: a descriptive genomic study	Lancet 382 (9909), 1993-2002 (2013)
KF961221	Homo sapiens	Genbank	Haagmans,B.L., Al Dhahiry,S.H., Reusken,C.B., Raj,V.S., Galiano,M., Myers,R., Godeke,G.J., Jonges,M., Farag,E., Diab,A., Ghobashy,H., Alhajri,F., Al-Thani,M., Al-Marri,S.A., Al Romaihi,H.E., Al Khal,A., Bermingham,A., Osterhaus,A.D., Alhajri,M.M. and Koopmans,M.P.	Middle East respiratory syndrome coronavirus in dromedary camels: an outbreak investigation	Lancet Infect Dis 14 (2), 140-145 (2014)
KF961222	Homo sapiens	Genbank	Haagmans,B.L., Al Dhahiry,S.H., Reusken,C.B., Raj,V.S., Galiano,M., Myers,R., Godeke,G.J., Jonges,M., Farag,E., Diab,A., Ghobashy,H., Alhajri,F., Al-Thani,M., Al-Marri,S.A., Al Romaihi,H.E., Al Khal,A., Bermingham,A., Osterhaus,A.D., Alhajri,M.M. and Koopmans,M.P.	Middle East respiratory syndrome coronavirus in dromedary camels: an outbreak investigation	Lancet Infect Dis 14 (2), 140-145 (2014)
KJ156934	Homo sapiens	Genbank	Cotten,M., Watson,S.J., Zumla,A.I., Makhdoom,H.Q., Palser,A.L., Ong,S.H., Al Rabeeah,A.A., Alhakeem,R.F., Assiri,A., Al-Tawfiq,J.A., Albarrak,A., Barry,M., Shibl,A., Alrabiah,F.A., Hajjar,S., Balkhy,H.H., Flemban,H., Rambaut,A., Kellam,P. and Memish,Z.A.	Spread, circulation, and evolution of the middle East respiratory syndrome coronavirus	MBio 5 (1), e01062-13 (2014)
KJ156874	Homo sapiens	Genbank	Cotten,M., Watson,S.J., Zumla,A.I., Makhdoom,H.Q., Palser,A.L., Ong,S.H., Al Rabeeah,A.A., Alhakeem,R.F., Assiri,A., Al-Tawfiq,J.A., Albarrak,A., Barry,M., Shibl,A., Alrabiah,F.A., Hajjar,S., Balkhy,H.H., Flemban,H., Rambaut,A., Kellam,P. and Memish,Z.A.	Spread, circulation, and evolution of the middle East respiratory syndrome coronavirus	MBio 5 (1), e01062-13 (2014)
KJ156910	Homo sapiens	Genbank	Cotten,M., Watson,S.J., Zumla,A.I., Makhdoom,H.Q., Palser,A.L., Ong,S.H., Al Rabeeah,A.A., Alhakeem,R.F., Assiri,A., Al-Tawfiq,J.A., Albarrak,A., Barry,M., Shibl,A., Alrabiah,F.A., Hajjar,S., Balkhy,H.H., Flemban,H., Rambaut,A., Kellam,P. and Memish,Z.A.	Spread, circulation, and evolution of the middle East respiratory syndrome coronavirus	MBio 5 (1), e01062-13 (2014)
KT861627	Homo sapiens	Genbank	Lu,X., Al-Abdallat,M.M., Haddadin,A., Al-Sanouri,T. and Erdman,D.D.	Direct Submission	Submitted (30-SEP-2015) Division of Viral Diseases, Centers for Disease Control and Prevention, 1600 Clifton Rd, Atlanta, GA 30329, USA
KT368825	camel	Genbank	Sabir,J.S.M., Lam,T.Y., Ahmed,M.M., Li,L., Shen,Y., AboAba,S., Qureshi,M.I., Abu-Zaid,M., Zhang,Y., Khiyami,M.A., Alharbi,N.S., Hajrah,N.H., Sabir,M.J., Mutwakil,M.H.Z., Kabli,S.A., Alsulaimany,F.A.S., Obaid,A.Y., Zhou,B., Smith,D.K., Holmes,E.C., Zhu,H. and Guan,Y.	Co-circulation of three camel coronavirus species and recombination of MERS-CoVs in Saudi Arabia	Science (2015)
KT368827	camel	Genbank	Sabir,J.S.M., Lam,T.Y., Ahmed,M.M., Li,L., Shen,Y., AboAba,S., Qureshi,M.I., Abu-Zaid,M., Zhang,Y., Khiyami,M.A., Alharbi,N.S., Hajrah,N.H., Sabir,M.J., Mutwakil,M.H.Z., Kabli,S.A., Alsulaimany,F.A.S., Obaid,A.Y., Zhou,B., Smith,D.K., Holmes,E.C., Zhu,H. and Guan,Y.	Co-circulation of three camel coronavirus species and recombination of MERS-CoVs in Saudi Arabia	Science (2015)
KT368856	camel	Genbank	Sabir,J.S.M., Lam,T.Y., Ahmed,M.M., Li,L., Shen,Y., AboAba,S., Qureshi,M.I., Abu-Zaid,M., Zhang,Y., Khiyami,M.A., Alharbi,N.S., Hajrah,N.H., Sabir,M.J., Mutwakil,M.H.Z., Kabli,S.A., Alsulaimany,F.A.S., Obaid,A.Y., Zhou,B., Smith,D.K., Holmes,E.C., Zhu,H. and Guan,Y.	Co-circulation of three camel coronavirus species and recombination of MERS-CoVs in Saudi Arabia	Science (2015)
KT368857	camel	Genbank	Sabir,J.S.M., Lam,T.Y., Ahmed,M.M., Li,L., Shen,Y., AboAba,S., Qureshi,M.I., Abu-Zaid,M., Zhang,Y., Khiyami,M.A., Alharbi,N.S., Hajrah,N.H., Sabir,M.J., Mutwakil,M.H.Z., Kabli,S.A., Alsulaimany,F.A.S., Obaid,A.Y., Zhou,B., Smith,D.K., Holmes,E.C., Zhu,H. and Guan,Y.	Co-circulation of three camel coronavirus species and recombination of MERS-CoVs in Saudi Arabia	Science (2015)
KT368852	camel	Genbank	Sabir,J.S.M., Lam,T.Y., Ahmed,M.M., Li,L., Shen,Y., AboAba,S., Qureshi,M.I., Abu-Zaid,M., Zhang,Y., Khiyami,M.A., Alharbi,N.S., Hajrah,N.H., Sabir,M.J., Mutwakil,M.H.Z., Kabli,S.A., Alsulaimany,F.A.S., Obaid,A.Y., Zhou,B., Smith,D.K., Holmes,E.C., Zhu,H. and Guan,Y.	Co-circulation of three camel coronavirus species and recombination of MERS-CoVs in Saudi Arabia	Science (2015)
KT368828	camel	Genbank	Sabir,J.S.M., Lam,T.Y., Ahmed,M.M., Li,L., Shen,Y., AboAba,S., Qureshi,M.I., Abu-Zaid,M., Zhang,Y., Khiyami,M.A., Alharbi,N.S., Hajrah,N.H., Sabir,M.J., Mutwakil,M.H.Z., Kabli,S.A., Alsulaimany,F.A.S., Obaid,A.Y., Zhou,B., Smith,D.K., Holmes,E.C., Zhu,H. and Guan,Y.	Co-circulation of three camel coronavirus species and recombination of MERS-CoVs in Saudi Arabia	Science (2015)
KT368844	camel	Genbank	Sabir,J.S.M., Lam,T.Y., Ahmed,M.M., Li,L., Shen,Y., AboAba,S., Qureshi,M.I., Abu-Zaid,M., Zhang,Y., Khiyami,M.A., Alharbi,N.S., Hajrah,N.H., Sabir,M.J., Mutwakil,M.H.Z., Kabli,S.A., Alsulaimany,F.A.S., Obaid,A.Y., Zhou,B., Smith,D.K., Holmes,E.C., Zhu,H. and Guan,Y.	Co-circulation of three camel coronavirus species and recombination of MERS-CoVs in Saudi Arabia	Science (2015)
KT368845	camel	Genbank	Sabir,J.S.M., Lam,T.Y., Ahmed,M.M., Li,L., Shen,Y., AboAba,S., Qureshi,M.I., Abu-Zaid,M., Zhang,Y., Khiyami,M.A., Alharbi,N.S., Hajrah,N.H., Sabir,M.J., Mutwakil,M.H.Z., Kabli,S.A., Alsulaimany,F.A.S., Obaid,A.Y., Zhou,B., Smith,D.K., Holmes,E.C., Zhu,H. and Guan,Y.	Co-circulation of three camel coronavirus species and recombination of MERS-CoVs in Saudi Arabia	Science (2015)
KT368849	camel	Genbank	Sabir,J.S.M., Lam,T.Y., Ahmed,M.M., Li,L., Shen,Y., AboAba,S., Qureshi,M.I., Abu-Zaid,M., Zhang,Y., Khiyami,M.A., Alharbi,N.S., Hajrah,N.H., Sabir,M.J., Mutwakil,M.H.Z., Kabli,S.A., Alsulaimany,F.A.S., Obaid,A.Y., Zhou,B., Smith,D.K., Holmes,E.C., Zhu,H. and Guan,Y.	Co-circulation of three camel coronavirus species and recombination of MERS-CoVs in Saudi Arabia	Science (2015)
KT368850	camel	Genbank	Sabir,J.S.M., Lam,T.Y., Ahmed,M.M., Li,L., Shen,Y., AboAba,S., Qureshi,M.I., Abu-Zaid,M., Zhang,Y., Khiyami,M.A., Alharbi,N.S., Hajrah,N.H., Sabir,M.J., Mutwakil,M.H.Z., Kabli,S.A., Alsulaimany,F.A.S., Obaid,A.Y., Zhou,B., Smith,D.K., Holmes,E.C., Zhu,H. and Guan,Y.	Co-circulation of three camel coronavirus species and recombination of MERS-CoVs in Saudi Arabia	Science (2015)
KT368854	camel	Genbank	Sabir,J.S.M., Lam,T.Y., Ahmed,M.M., Li,L., Shen,Y., AboAba,S., Qureshi,M.I., Abu-Zaid,M., Zhang,Y., Khiyami,M.A., Alharbi,N.S., Hajrah,N.H., Sabir,M.J., Mutwakil,M.H.Z., Kabli,S.A., Alsulaimany,F.A.S., Obaid,A.Y., Zhou,B., Smith,D.K., Holmes,E.C., Zhu,H. and Guan,Y.	Co-circulation of three camel coronavirus species and recombination of MERS-CoVs in Saudi Arabia	Science (2015)
KT368851	camel	Genbank	Sabir,J.S.M., Lam,T.Y., Ahmed,M.M., Li,L., Shen,Y., AboAba,S., Qureshi,M.I., Abu-Zaid,M., Zhang,Y., Khiyami,M.A., Alharbi,N.S., Hajrah,N.H., Sabir,M.J., Mutwakil,M.H.Z., Kabli,S.A., Alsulaimany,F.A.S., Obaid,A.Y., Zhou,B., Smith,D.K., Holmes,E.C., Zhu,H. and Guan,Y.	Co-circulation of three camel coronavirus species and recombination of MERS-CoVs in Saudi Arabia	Science (2015)
KT368855	camel	Genbank	Sabir,J.S.M., Lam,T.Y., Ahmed,M.M., Li,L., Shen,Y., AboAba,S., Qureshi,M.I., Abu-Zaid,M., Zhang,Y., Khiyami,M.A., Alharbi,N.S., Hajrah,N.H., Sabir,M.J., Mutwakil,M.H.Z., Kabli,S.A., Alsulaimany,F.A.S., Obaid,A.Y., Zhou,B., Smith,D.K., Holmes,E.C., Zhu,H. and Guan,Y.	Co-circulation of three camel coronavirus species and recombination of MERS-CoVs in Saudi Arabia	Science (2015)
KT368853	camel	Genbank	Sabir,J.S.M., Lam,T.Y., Ahmed,M.M., Li,L., Shen,Y., AboAba,S., Qureshi,M.I., Abu-Zaid,M., Zhang,Y., Khiyami,M.A., Alharbi,N.S., Hajrah,N.H., Sabir,M.J., Mutwakil,M.H.Z., Kabli,S.A., Alsulaimany,F.A.S., Obaid,A.Y., Zhou,B., Smith,D.K., Holmes,E.C., Zhu,H. and Guan,Y.	Co-circulation of three camel coronavirus species and recombination of MERS-CoVs in Saudi Arabia	Science (2015)
KT368866	camel	Genbank	Sabir,J.S.M., Lam,T.Y., Ahmed,M.M., Li,L., Shen,Y., AboAba,S., Qureshi,M.I., Abu-Zaid,M., Zhang,Y., Khiyami,M.A., Alharbi,N.S., Hajrah,N.H., Sabir,M.J., Mutwakil,M.H.Z., Kabli,S.A., Alsulaimany,F.A.S., Obaid,A.Y., Zhou,B., Smith,D.K., Holmes,E.C., Zhu,H. and Guan,Y.	Co-circulation of three camel coronavirus species and recombination of MERS-CoVs in Saudi Arabia	Science (2015)
KT368867	camel	Genbank	Sabir,J.S.M., Lam,T.Y., Ahmed,M.M., Li,L., Shen,Y., AboAba,S., Qureshi,M.I., Abu-Zaid,M., Zhang,Y., Khiyami,M.A., Alharbi,N.S., Hajrah,N.H., Sabir,M.J., Mutwakil,M.H.Z., Kabli,S.A., Alsulaimany,F.A.S., Obaid,A.Y., Zhou,B., Smith,D.K., Holmes,E.C., Zhu,H. and Guan,Y.	Co-circulation of three camel coronavirus species and recombination of MERS-CoVs in Saudi Arabia	Science (2015)
KT806055	Homo sapiens	Genbank	Lu,X., Assiri,A.M. and Erdman,D.D.	Emergence and circulation of a novel recombinant lineage of MERS-CoV in Saudi Arabia	Direct submission
KU710264	Homo sapiens	Genbank	Lu,X., Rowe,L.A., Frace,M., Stevens,J., Abedi,G.R., El Nile,O., Banassir,T., Al-Masri,M., Watson,J.T., Assiri,A. and Erdman,D.D.	Spike gene deletion quasispecies in serum of patient with acute MERS-CoV infection	J. Med. Virol. (2016)
KT368890	camel	Genbank	Sabir,J.S.M., Lam,T.Y., Ahmed,M.M., Li,L., Shen,Y., AboAba,S., Qureshi,M.I., Abu-Zaid,M., Zhang,Y., Khiyami,M.A., Alharbi,N.S., Hajrah,N.H., Sabir,M.J., Mutwakil,M.H.Z., Kabli,S.A., Alsulaimany,F.A.S., Obaid,A.Y., Zhou,B., Smith,D.K., Holmes,E.C., Zhu,H. and Guan,Y.	Co-circulation of three camel coronavirus species and recombination of MERS-CoVs in Saudi Arabia	Science (2015)
KT368887	camel	Genbank	Sabir,J.S.M., Lam,T.Y., Ahmed,M.M., Li,L., Shen,Y., AboAba,S., Qureshi,M.I., Abu-Zaid,M., Zhang,Y., Khiyami,M.A., Alharbi,N.S., Hajrah,N.H., Sabir,M.J., Mutwakil,M.H.Z., Kabli,S.A., Alsulaimany,F.A.S., Obaid,A.Y., Zhou,B., Smith,D.K., Holmes,E.C., Zhu,H. and Guan,Y.	Co-circulation of three camel coronavirus species and recombination of MERS-CoVs in Saudi Arabia	Science (2015)
KJ813439	Homo sapiens	Genbank	Kapoor,M., Pringle,K., Kumar,A., Dearth,S., Liu,L., Lovchik,J., Perez,O., Pontones,P., Richards,S., Yeadon-Fagbohun,J., Breakwell,L., Chea,N., Cohen,N.J., Schneider,E., Erdman,D., Haynes,L., Pallansch,M., Tao,Y., Tong,S., Gerber,S., Swerdlow,D. and Feikin,D.R.	Clinical and laboratory findings of the first imported case of Middle East respiratory syndrome coronavirus to the United States	Clin. Infect. Dis. 59 (11), 1511-1518 (2014)
KM027262	Homo sapiens	Genbank	Drosten,C., Muth,D., Corman,V.M., Hussain,R., Al Masri,M., HajOmar,W., Landt,O., Assiri,A., Eckerle,I., Al Shangiti,A., Al-Tawfiq,J.A., Albarrak,A., Zumla,A., Rambaut,A. and Memish,Z.A.	An observational, laboratory-based study of outbreaks of middle East respiratory syndrome coronavirus in Jeddah and Riyadh, kingdom of Saudi Arabia, 2014	Clin. Infect. Dis. 60 (3), 369-377 (2015)
KT121572	Homo sapiens	Genbank	Fagbo,S.F., Skakni,L., Chu,D.K., Garbati,M.A., Joseph,M., Peiris,M. and Hakawi,A.M.	Molecular Epidemiology of Hospital Outbreak of Middle East Respiratory Syndrome, Riyadh, Saudi Arabia, 2014	Emerging Infect. Dis. 21 (11), 1981-1988 (2015)
KT121576	Homo sapiens	Genbank	Fagbo,S.F., Skakni,L., Chu,D.K., Garbati,M.A., Joseph,M., Peiris,M. and Hakawi,A.M.	Molecular Epidemiology of Hospital Outbreak of Middle East Respiratory Syndrome, Riyadh, Saudi Arabia, 2014	Emerging Infect. Dis. 21 (11), 1981-1988 (2015)
KT121577	Homo sapiens	Genbank	Fagbo,S.F., Skakni,L., Chu,D.K., Garbati,M.A., Joseph,M., Peiris,M. and Hakawi,A.M.	Molecular Epidemiology of Hospital Outbreak of Middle East Respiratory Syndrome, Riyadh, Saudi Arabia, 2014	Emerging Infect. Dis. 21 (11), 1981-1988 (2015)
KT121574	Homo sapiens	Genbank	Fagbo,S.F., Skakni,L., Chu,D.K., Garbati,M.A., Joseph,M., Peiris,M. and Hakawi,A.M.	Molecular Epidemiology of Hospital Outbreak of Middle East Respiratory Syndrome, Riyadh, Saudi Arabia, 2014	Emerging Infect. Dis. 21 (11), 1981-1988 (2015)
MG366880	Homo sapiens	Genbank	Queen,K., Li,Y., Tao,Y., Zhang,J., Paden,C.R., Assiri,A.M. and Tong,S.	Direct Submission	Submitted (27-OCT-2017) Division of Viral Diseases, Centers for Disease Control and Prevention, 1600 Clifton Rd NE, Atlanta, GA 30033, USA
MF598649	Camelus dromedarius	Genbank	Yusof,M.F., Queen,K., Eltahir,Y.M., Paden,C.R., Al Hammadi,Z.M.A.H., Tao,Y., Li,Y., Khalafalla,A.I., Shi,M., Zhang,J., Mohamed,M.S.A.E., Abd Elaal Ahmed,M.H., Azeez,I.A., Bensalah,O.K., Eldahab,Z.S., Al Hosani,F.I., Gerber,S.I., Hall,A.J., Tong,S. and Al Muhairi,S.S.	Diversity of Middle East respiratory syndrome coronaviruses in 109 dromedary camels based on full-genome sequencing, Abu Dhabi, United Arab Emirates	Emerg Microbes Infect 6 (11), E101 (2017)
KJ156869	Homo sapiens	Genbank	Cotten,M., Watson,S.J., Zumla,A.I., Makhdoom,H.Q., Palser,A.L., Ong,S.H., Al Rabeeah,A.A., Alhakeem,R.F., Assiri,A., Al-Tawfiq,J.A., Albarrak,A., Barry,M., Shibl,A., Alrabiah,F.A., Hajjar,S., Balkhy,H.H., Flemban,H., Rambaut,A., Kellam,P. and Memish,Z.A.	Spread, circulation, and evolution of the middle East respiratory syndrome coronavirus	MBio 5 (1), e01062-13 (2014)
KT368824	camel	Genbank	Sabir,J.S.M., Lam,T.Y., Ahmed,M.M., Li,L., Shen,Y., AboAba,S., Qureshi,M.I., Abu-Zaid,M., Zhang,Y., Khiyami,M.A., Alharbi,N.S., Hajrah,N.H., Sabir,M.J., Mutwakil,M.H.Z., Kabli,S.A., Alsulaimany,F.A.S., Obaid,A.Y., Zhou,B., Smith,D.K., Holmes,E.C., Zhu,H. and Guan,Y.	Co-circulation of three camel coronavirus species and recombination of MERS-CoVs in Saudi Arabia	Science (2015)
MH013216	Homo sapiens	Genbank	Al Balwi,M. and UdayaRaja G,K.	MERS-CoV Whole Genome Sequencing	Direct submission
KY688119	Homo sapiens	Genbank	Paden,C.R., Tamin,A., Assiri,A.M., Queen,K., Li,Y., Zhang,J. and Tong,S.	Direct Submission	Submitted (02-MAR-2017) Division of Viral Diseases, Centers for Disease Control and Prevention, 1600 Clifton Rd, Atlanta, GA 30333, USA
MF598637	Camelus dromedarius	Genbank	Yusof,M.F., Queen,K., Eltahir,Y.M., Paden,C.R., Al Hammadi,Z.M.A.H., Tao,Y., Li,Y., Khalafalla,A.I., Shi,M., Zhang,J., Mohamed,M.S.A.E., Abd Elaal Ahmed,M.H., Azeez,I.A., Bensalah,O.K., Eldahab,Z.S., Al Hosani,F.I., Gerber,S.I., Hall,A.J., Tong,S. and Al Muhairi,S.S.	Diversity of Middle East respiratory syndrome coronaviruses in 109 dromedary camels based on full-genome sequencing, Abu Dhabi, United Arab Emirates	Emerg Microbes Infect 6 (11), E101 (2017)
KX154687	Homo sapiens	Genbank	Assiri,A.M., Midgley,C.M., Alessa,M., Hawaj,H.A.L., Saeed,A.B., Almasri,M.M., Lu,X., Abedi,G.R., Abdalla,O., Mohammed,M., Algarni,H.S., Alhakeem,R.F., Al-Abdely,H.M., Alomar,I.A., Alsharef,A.A., Nooh,R., Erdman,D.D., Watson,J.T. and Gerber,S.I.	MERS-CoV epidemiology in Saudi Arabia: January - February, 2016	Direct submission
MG011342	Homo sapiens	Genbank	Lu,X., Assiri,A.M., Erdman,D.D., Midgley,C., Watson,J.T. and Gerber,S.I.	MERS-CoV Surveillance in Saudi Arabia	Direct submission
MG366881	Homo sapiens	Genbank	Queen,K., Li,Y., Tao,Y., Zhang,J., Paden,C.R., Assiri,A.M. and Tong,S.	Direct Submission	Submitted (27-OCT-2017) Division of Viral Diseases, Centers for Disease Control and Prevention, 1600 Clifton Rd NE, Atlanta, GA 30033, USA
MG366882	Homo sapiens	Genbank	Queen,K., Li,Y., Tao,Y., Zhang,J., Paden,C.R., Assiri,A.M. and Tong,S.	Direct Submission	Submitted (27-OCT-2017) Division of Viral Diseases, Centers for Disease Control and Prevention, 1600 Clifton Rd NE, Atlanta, GA 30033, USA
MG366883	Homo sapiens	Genbank	Queen,K., Li,Y., Tao,Y., Zhang,J., Paden,C.R., Assiri,A.M. and Tong,S.	Direct Submission	Submitted (27-OCT-2017) Division of Viral Diseases, Centers for Disease Control and Prevention, 1600 Clifton Rd NE, Atlanta, GA 30033, USA
MH395139	Homo sapiens	Genbank	AlBalwi,M.A., Khan,A., UdayaRaja,K., AlAbdulkareem,I., AlMasoud,A., AlAsiri,A., Balavenkatesh Mani,M., AlHarbi,W., El-Saed,A. and Balkhy,H.	Direct Submission	Submitted (28-MAY-2018) Medical Genomics Research Department, King Abdullah International Medical Research Center, Mc-2216, Riyadh, Riyadh 22490, Saudi Arabia
MH454272	Homo sapiens	Genbank	Al Balwi,M., Khan,A., UdayaRaja,G.K., AlAbdulkareem,I., AlMasoud,A., AlAsiri,A., Balavenkatesh Mani,M., AlHarbi,W., El-Saed,A., H Balkhy,H. and Siddiqui,Z.	Middle East respiratory syndrome-related coronavirus strain HCoV-EMC, complete genome	Direct submission
MH432120	Homo sapiens	Genbank	Al Balwi,M., UdayaRaja G,K., Khan,A., AlAbdulkareem,I., AlMasoud,A., AlAsiri,A., Balavenkatesh Mani,M., AlHarbi,W., El-Saed,A. and Balkhy,H.	Direct Submission	Submitted (04-JUN-2018) Medical Genomics Research Department, King Abdullah International Medical Research Center, Mc-2216, Riyadh, Riyadh 22490, Saudi Arabia
KJ477102	camelus dromedarius	Genbank	Chu,D.K., Poon,L.L., Gomaa,M.M., Shehata,M.M., Perera,R.A., Abu Zeid,D., El Rifay,A.S., Siu,L.Y., Guan,Y., Webby,R.J., Ali,M.A., Peiris,M. and Kayali,G.	MERS Coronaviruses in Dromedary Camels, Egypt	Emerging Infect. Dis. 20 (6), 1049-1053 (2014)
KU740200	Camelus dromedarius	Genbank	Shehata,M.M., Kandeil,A., Ali,M.A. and Kayali,G.	Complete Genome Sequence of Middle East Respiratory Syndrome Coronavirus Isolated from a Dromedary Camel in Egypt	Genome Announc 4 (2) (2016)
MG923466	Camelus dromedarius	Genbank	Chu,D.K.W., Hui,K.P.Y., Perera,R.A.P.M., Miguel,E., Niemeyer,D., Zhao,J., Channappanavar,R., Dudas,G., Oladipo,J.O., Traore,A., Fassi-Fihri,O., Ali,A., Demissie,G.F., Muth,D., Chan,M.C.W., Nicholls,J.M., Meyerholz,D.K., Kuranga,S.A., Mamo,G., Zhou,Z., So,R.T.Y., Hemida,M.G., Webby,R.J., Roger,F., Rambaut,A., Poon,L.L.M., Perlman,S., Drosten,C., Chevalier,V. and Peiris,M.	MERS coronaviruses from camels in Africa exhibit region-dependent genetic diversity	Proc. Natl. Acad. Sci. U.S.A. (2018)
MG923467	Camelus dromedarius	Genbank	Chu,D.K.W., Hui,K.P.Y., Perera,R.A.P.M., Miguel,E., Niemeyer,D., Zhao,J., Channappanavar,R., Dudas,G., Oladipo,J.O., Traore,A., Fassi-Fihri,O., Ali,A., Demissie,G.F., Muth,D., Chan,M.C.W., Nicholls,J.M., Meyerholz,D.K., Kuranga,S.A., Mamo,G., Zhou,Z., So,R.T.Y., Hemida,M.G., Webby,R.J., Roger,F., Rambaut,A., Poon,L.L.M., Perlman,S., Drosten,C., Chevalier,V. and Peiris,M.	MERS coronaviruses from camels in Africa exhibit region-dependent genetic diversity	Proc. Natl. Acad. Sci. U.S.A. (2018)
MG923468	Camelus dromedarius	Genbank	Chu,D.K.W., Hui,K.P.Y., Perera,R.A.P.M., Miguel,E., Niemeyer,D., Zhao,J., Channappanavar,R., Dudas,G., Oladipo,J.O., Traore,A., Fassi-Fihri,O., Ali,A., Demissie,G.F., Muth,D., Chan,M.C.W., Nicholls,J.M., Meyerholz,D.K., Kuranga,S.A., Mamo,G., Zhou,Z., So,R.T.Y., Hemida,M.G., Webby,R.J., Roger,F., Rambaut,A., Poon,L.L.M., Perlman,S., Drosten,C., Chevalier,V. and Peiris,M.	MERS coronaviruses from camels in Africa exhibit region-dependent genetic diversity	Proc. Natl. Acad. Sci. U.S.A. (2018)
KX108943	Camelus dromedarius	Genbank	Lau,S.K., Wernery,R., Wong,E.Y., Joseph,S., Tsang,A.K., Patteril,N.A., Elizabeth,S.K., Chan,K.H., Muhammed,R., Kinne,J., Yuen,K.Y., Wernery,U. and Woo,P.C.	Polyphyletic origin of MERS coronaviruses and isolation of a novel clade A strain from dromedary camels in the United Arab Emirates	Emerg Microbes Infect 5 (12), E128 (2016)
MG923471	Camelus dromedarius	Genbank	Chu,D.K.W., Hui,K.P.Y., Perera,R.A.P.M., Miguel,E., Niemeyer,D., Zhao,J., Channappanavar,R., Dudas,G., Oladipo,J.O., Traore,A., Fassi-Fihri,O., Ali,A., Demissie,G.F., Muth,D., Chan,M.C.W., Nicholls,J.M., Meyerholz,D.K., Kuranga,S.A., Mamo,G., Zhou,Z., So,R.T.Y., Hemida,M.G., Webby,R.J., Roger,F., Rambaut,A., Poon,L.L.M., Perlman,S., Drosten,C., Chevalier,V. and Peiris,M.	MERS coronaviruses from camels in Africa exhibit region-dependent genetic diversity	Proc. Natl. Acad. Sci. U.S.A. (2018)
MG923472	Camelus dromedarius	Genbank	Chu,D.K.W., Hui,K.P.Y., Perera,R.A.P.M., Miguel,E., Niemeyer,D., Zhao,J., Channappanavar,R., Dudas,G., Oladipo,J.O., Traore,A., Fassi-Fihri,O., Ali,A., Demissie,G.F., Muth,D., Chan,M.C.W., Nicholls,J.M., Meyerholz,D.K., Kuranga,S.A., Mamo,G., Zhou,Z., So,R.T.Y., Hemida,M.G., Webby,R.J., Roger,F., Rambaut,A., Poon,L.L.M., Perlman,S., Drosten,C., Chevalier,V. and Peiris,M.	MERS coronaviruses from camels in Africa exhibit region-dependent genetic diversity	Proc. Natl. Acad. Sci. U.S.A. (2018)
KC869678	Neoromicia capensis	Genbank	Ithete,N.L., Stoffberg,S., Corman,V.M., Cottontail,V.M., Richards,L.R., Schoeman,M.C., Drosten,C., Drexler,J.F. and Preiser,W.	Close relative of human middle East respiratory syndrome coronavirus in bat, South Africa	Emerging Infect. Dis. 19 (10), 1697-1699 (2013)
MF593268	Neoromicia capensis	Genbank	Geldenhuys,M., Mortlock,M., Weyer,J., Bezuidt,O., Seamark,E.C.J., Kearney,T., Gleasner,C., Erkkila,T.H., Cui,H. and Markotter,W.	A metagenomic viral discovery approach identifies potential zoonotic and novel mammalian viruses in Neoromicia bats within South Africa	PLoS ONE 13 (3), e0194527 (2018)

## Sheet: Table S1d CIVET SARS
Table S1d. Set used for civet analyses in spike
Accession number	Source	authors	Additional information	type of publication
AY304488	Genbank	Guan,Y., Zheng,B.J., He,Y.Q., Liu,X.L., Zhuang,Z.X., Cheung,C.L., Luo,S.W., Li,P.H., Zhang,L.J., Guan,Y.J., Butt,K.M., Wong,K.L., Chan,K.W., Lim,W., Shortridge,K.F., Yuen,K.Y., Peiris,J.S. and Poon,L.L.	Isolation and characterization of viruses related to the SARS coronavirus from animals in southern China	Science 302 (5643), 276-278 (2003)
AY304486	Genbank	Guan,Y., Zheng,B.J., He,Y.Q., Liu,X.L., Zhuang,Z.X., Cheung,C.L., Luo,S.W., Li,P.H., Zhang,L.J., Guan,Y.J., Butt,K.M., Wong,K.L., Chan,K.W., Lim,W., Shortridge,K.F., Yuen,K.Y., Peiris,J.S. and Poon,L.L.	Isolation and characterization of viruses related to the SARS coronavirus from animals in southern China	Science 302 (5643), 276-278 (2003)
AY545914	Genbank	Guan,Y.	An Averted SARS Outbreak?	Direct submission
AY545915	Genbank	Guan,Y.	An Averted SARS Outbreak?	Direct submission
AY515512	Genbank	Yi,G.	An Averted SARS Outbreak?	Direct submission
AY572038	Genbank	Wang,M., Yan,M., Xu,H., Liang,W., Kan,B., Zheng,B., Chen,H., Zheng,H., Xu,Y., Zhang,E., Wang,H., Ye,J., Li,G., Li,M., Cui,Z., Liu,Y.F., Guo,R.T., Liu,X.N., Zhan,L.H., Zhou,D.H., Zhao,A., Hai,R., Yu,D., Guan,Y. and Xu,J.	SARS-CoV infection in a restaurant from palm civet	Emerging Infect. Dis. 11 (12), 1860-1865 (2005)
AY545916	Genbank	Guan,Y.	An Averted SARS Outbreak?	Direct submission
AY545918	Genbank	Guan,Y.	An Averted SARS Outbreak?	Direct submission
FJ959407	Genbank	Wang,H., Kan,B. and Xu,J.	The isolation and genome analysis of a SARS coronavirus from palm civet	Direct submission
AY613950	Genbank	Song,H.D., Tu,C.C., Zhang,G.W., Wang,S.Y., Zheng,K., Lei,L.C., Chen,Q.X., Gao,Y.W., Zhou,H.Q., Xiang,H., Zheng,H.J., Chern,S.W., Cheng,F., Pan,C.M., Xuan,H., Chen,S.J., Luo,H.M., Zhou,D.H., Liu,Y.F., He,J.F., Qin,P.Z., Li,L.H., Ren,Y.Q., Liang,W.J., Yu,Y.D., Anderson,L., Wang,M., Xu,R.H., Wu,X.W., Zheng,H.Y., Chen,J.D., Liang,G., Gao,Y., Liao,M., Fang,L., Jiang,L.Y., Li,H., Chen,F., Di,B., He,L.J…	Cross-host evolution of severe acute respiratory syndrome coronavirus in palm civet and human	Proc. Natl. Acad. Sci. U.S.A. 102 (7), 2430-2435 (2005)
AY545917	Genbank	Guan,Y.	An Averted SARS Outbreak?	Direct submission
AY613948	Genbank	Song,H.D., Tu,C.C., Zhang,G.W., Wang,S.Y., Zheng,K., Lei,L.C., Chen,Q.X., Gao,Y.W., Zhou,H.Q., Xiang,H., Zheng,H.J., Chern,S.W., Cheng,F., Pan,C.M., Xuan,H., Chen,S.J., Luo,H.M., Zhou,D.H., Liu,Y.F., He,J.F., Qin,P.Z., Li,L.H., Ren,Y.Q., Liang,W.J., Yu,Y.D., Anderson,L., Wang,M., Xu,R.H., Wu,X.W., Zheng,H.Y., Chen,J.D., Liang,G., Gao,Y., Liao,M., Fang,L., Jiang,L.Y., Li,H., Chen,F., Di,B., He,L.J…	Cross-host evolution of severe acute respiratory syndrome coronavirus in palm civet and human	Proc. Natl. Acad. Sci. U.S.A. 102 (7), 2430-2435 (2005)
AY613949	Genbank	Song,H.D., Tu,C.C., Zhang,G.W., Wang,S.Y., Zheng,K., Lei,L.C., Chen,Q.X., Gao,Y.W., Zhou,H.Q., Xiang,H., Zheng,H.J., Chern,S.W., Cheng,F., Pan,C.M., Xuan,H., Chen,S.J., Luo,H.M., Zhou,D.H., Liu,Y.F., He,J.F., Qin,P.Z., Li,L.H., Ren,Y.Q., Liang,W.J., Yu,Y.D., Anderson,L., Wang,M., Xu,R.H., Wu,X.W., Zheng,H.Y., Chen,J.D., Liang,G., Gao,Y., Liao,M., Fang,L., Jiang,L.Y., Li,H., Chen,F., Di,B., He,L.J…	Cross-host evolution of severe acute respiratory syndrome coronavirus in palm civet and human	Proc. Natl. Acad. Sci. U.S.A. 102 (7), 2430-2435 (2005)

## Sheet: Table S2 SARS-CoV2_vs_ratg1
Table S2. Conserved amino acids in SARS-CoV-2 that differ from RaTG13
Gene	position	SARS-CoV-2 signature	RaTG13 signature	Observation
orf1a	93	E	N
orf1a	110	H	Y
orf1a	114	I	T
orf1a	172	E	D
orf1a	280	I	T
orf1a	376	S	P
orf1a	395	T	P
orf1a	417	H	Y
orf1a	424	V	I
orf1a	498	A	T
orf1a	561	V	A
orf1a	591	A	V
orf1a	623	K	Q
orf1a	723	S	P
orf1a	724	R	K
orf1a	860	A	T
orf1a	892	T	I
orf1a	902	S	G
orf1a	942	E	D
orf1a	946	S	P
orf1a	961	P	S
orf1a	969	A	V
orf1a	970	A	T
orf1a	971	L	P
orf1a	973	-	P
orf1a	977	Q	L
orf1a	989	L	T
orf1a	991	M	V
orf1a	993	L	P
orf1a	999	T	-
orf1a	1000	I	-
orf1a	1034	V	I
orf1a	1067	D	H
orf1a	1080	S	G
orf1a	1091	H	N
orf1a	1102	K	R
orf1a	1120	E	D
orf1a	1137	I	V
orf1a	1187	V	-
orf1a	1188	K	-
orf1a	1189	P	S
orf1a	1190	F	S
orf1a	1195	P	L
orf1a	1201	K	Q
orf1a	1203	D	V
orf1a	1248	S	N
orf1a	1290	A	T
orf1a	1319	K	R
orf1a	1369	V	M
orf1a	1519	T	I
orf1a	1535	T	I
orf1a	1540	R	K
orf1a	1606	V	A
orf1a	1710	S	N
orf1a	1756	F	L
orf1a	1772	K	Q
orf1a	1799	T	I
orf1a	1843	V	I
orf1a	1851	T	I
orf1a	1858	T	I
orf1a	1914	F	L
orf1a	1932	L	F
orf1a	2010	A	T
orf1a	2038	V	I
orf1a	2059	N	D
orf1a	2060	S	G
orf1a	2100	A	V
orf1a	2201	S	F
orf1a	2202	K	T
orf1a	2255	I	T
orf1a	2257	T	I
orf1a	2266	S	G
orf1a	2382	N	T
orf1a	2507	N	S
orf1a	2561	A	T
orf1a	3120	A	V
orf1a	3122	I	V
orf1a	3336	P	T
orf1a	3420	N	T
orf1b	134	K	R
orf1b	189	N	D
orf1b	224	V	I
orf1b	710	Y	H
orf1b	1428	A	T
orf1b	1604	I	V
orf1b	1625	V	I
orf1b	1736	R	K
orf1b	1783	L	R
orf1b	2165	T	N
orf1b	2179	D	N
orf1b	2223	V	L
orf1b	2234	D	N
orf1b	2252	Q	K
orf1b	2294	S	R
orf1b	2309	F	S
orf1b	2314	F	L
Spike	54	S	L
Spike	211	Q	P
Spike	311	E	D
Spike	333	R	T	*RDB
Spike	359	A	T	*RDB
Spike	390	R	T	*RDB
Spike	426	N	K	*RDB
Spike	427	N	H	*RDB
Spike	428	L	I	*RDB
Spike	430	S	A	*RDB
Spike	432	V	E	*RDB
Spike	436	Y	F	*RDB
Spike	446	S	A	*RDB
Spike	465	T	K	*RDB
Spike	470	V	Q	*RDB
Spike	472	F	L	*RDB
Spike	476	F	Y	*RDB
Spike	479	Q	Y	*RDB
Spike	480	S	R	*RDB
Spike	484	Q	Y	*RDB
Spike	487	N	D	*RDB
Spike	491	Y	H	*RDB
Spike	505	H	N	*RDB
Spike	590	T	A
Spike	666	A	S
Spike	1107	N	S
Spike	1210	V	I
M	3	S	-
N	38	S	P
N	216	G	S
N	244	G	S
N	268	A	Q

## Sheet: Table S3 SARS-CoV-2_changes
Table S3. Spike changes specific of SARS-CoV-2
Position	MRCA	SARS-CoV-2	RBD?
35	S	F	No
54	L	S	No
333	T	R	YES
359	T	A	YES
484	H	Q	YES
505	N	H	YES
(gap in SARS)	_	P	No
(gap in SARS)	_	R	No
(gap in SARS)	_	R	No
(gap in SARS)	_	A	No
1107	S	N	No
1210	I	V	No

## Sheet: Table S4 Acknowledge_table
Table S4. We gratefully acknowledge the authors, originating and submitting laboratories of the sequences from GISAID’s EpiFlu™ Database on which this research is based. The list is detailed below.
All submitters of data may be contacted directly via www.gisaid.org
Accession ID	Virus name	Location	Collection date	Originating lab	Submitting lab	Authors
EPI_ISL_402119	hCoV-19/Wuhan/IVDC-HB-01/2019	Asia / China / Hubei / Wuhan	2019-12-30	National Institute for Viral Disease Control and Prevention, China CDC	National Institute for Viral Disease Control and Prevention, China CDC	Wenjie Tan?Xiang Zhao?Wenling Wang?Xuejun Ma?Yongzhong Jiang?Roujian Lu, Ji Wang, Weimin Zhou?Peihua Niu?Peipei Liu?Faxian Zhan?Weifeng Shi?Baoying Huang?Jun Liu?Li Zhao?Yao Meng?Xiaozhou He?Fei Ye?Na Zhu?Yang Li?Jing Chen?Wenbo Xu?George F. Gao?Guizhen Wu
EPI_ISL_402120	hCoV-19/Wuhan/IVDC-HB-04/2020	Asia / China / Hubei / Wuhan	2020-01-01	National Institute for Viral Disease Control and Prevention, China CDC	National Institute for Viral Disease Control and Prevention, China CDC	Wenjie Tan?Xiang Zhao?Wenling Wang?Xuejun Ma?Yongzhong Jiang?Roujian Lu?Ji Wang?Weimin Zhou?Peihua Niu?Peipei Liu?Faxian Zhan?Weifeng Shi?Baoying Huang?Jun Liu?Li Zhao?Yao Meng?Xiaozhou He?Fei Ye?Na Zhu?Yang Li?Jing Chen?Wenbo Xu?George F. Gao?Guizhen Wu
EPI_ISL_402121	hCoV-19/Wuhan/IVDC-HB-05/2019	Asia / China / Hubei / Wuhan	2019-12-30	National Institute for Viral Disease Control and Prevention, China CDC	National Institute for Viral Disease Control and Prevention, China CDC	Wenjie Tan?Xuejun Ma?Xiang Zhao?Wenling Wang?Yongzhong Jiang?Roujian Lu?Ji Wang?Peihua Niu, Weimin Zhou, Faxian Zhan?Weifeng Shi?Baoying Huang?Jun Liu?Li Zhao?Yao Meng?Fei Ye?Na Zhu, Xiaozhou He?Peipei Liu, Yang Li?Jing Chen?Wenbo Xu?George F. Gao?Guizhen Wu
EPI_ISL_402123	hCoV-19/Wuhan/IPBCAMS-WH-01/2019	Asia / China / Hubei / Wuhan	2019-12-24	Institute of Pathogen Biology, Chinese Academy of Medical Sciences & Peking Union Medical College	Institute of Pathogen Biology, Chinese Academy of Medical Sciences & Peking Union Medical College	Lili Ren, Jianwei Wang, Qi Jin, Zichun Xiang, Zhiqiang Wu, Chao Wu, Yiwei Liu
EPI_ISL_402124	hCoV-19/Wuhan/WIV04/2019	Asia / China / Hubei / Wuhan	2019-12-30	Wuhan Jinyintan Hospital	Wuhan Institute of Virology, Chinese Academy of Sciences	Peng Zhou, Xing-Lou Yang, Ding-Yu Zhang, Lei Zhang, Yan Zhu, Hao-Rui Si, Zhengli Shi
EPI_ISL_402125	hCoV-19/Wuhan-Hu-1/2019	Asia / China	2019-12-31	unknown	National Institute for Communicable Disease Control and Prevention (ICDC) Chinese Center for Disease Control and Prevention (China CDC)	Zhang,Y.-Z., Wu,F., Chen,Y.-M., Pei,Y.-Y., Xu,L., Wang,W., Zhao,S., Yu,B., Hu,Y., Tao,Z.-W., Song,Z.-G., Tian,J.-H., Zhang,Y.-L., Liu,Y., Zheng,J.-J., Dai,F.-H., Wang,Q.-M., She,J.-L. and Zhu,T.-Y.
EPI_ISL_402127	hCoV-19/Wuhan/WIV02/2019	Asia / China / Hubei / Wuhan	2019-12-30	Wuhan Jinyintan Hospital	Wuhan Institute of Virology, Chinese Academy of Sciences	Peng Zhou, Xing-Lou Yang, Ding-Yu Zhang, Lei Zhang, Yan Zhu, Hao-Rui Si, Zhengli Shi
EPI_ISL_402128	hCoV-19/Wuhan/WIV05/2019	Asia / China / Hubei / Wuhan	2019-12-30	Wuhan Jinyintan Hospital	Wuhan Institute of Virology, Chinese Academy of Sciences	Peng Zhou, Xing-Lou Yang, Ding-Yu Zhang, Lei Zhang, Yan Zhu, Hao-Rui Si, Zhengli Shi
EPI_ISL_402129	hCoV-19/Wuhan/WIV06/2019	Asia / China / Hubei / Wuhan	2019-12-30	Wuhan Jinyintan Hospital	Wuhan Institute of Virology, Chinese Academy of Sciences	Peng Zhou, Xing-Lou Yang, Ding-Yu Zhang, Lei Zhang, Yan Zhu, Hao-Rui Si, Zhengli Shi
EPI_ISL_402130	hCoV-19/Wuhan/WIV07/2019	Asia / China / Hubei / Wuhan	2019-12-30	Wuhan Jinyintan Hospital	Wuhan Institute of Virology, Chinese Academy of Sciences	Peng Zhou, Xing-Lou Yang, Ding-Yu Zhang, Lei Zhang, Yan Zhu, Hao-Rui Si, Zhengli Shi
EPI_ISL_402132	hCoV-19/Wuhan/HBCDC-HB-01/2019	Asia / China / Hubei / Wuhan	2019-12-30	Wuhan Jinyintan Hospital	Hubei Provincial Center for Disease Control and Prevention	Bin Fang, Xiang Li, Xiao Yu, Linlin Liu, Bo Yang, Faxian Zhan, Guojun Ye, Xixiang Huo, Junqiang Xu, Bo Yu, Kun Cai, Jing Li, Yongzhong Jiang.
EPI_ISL_403928	hCoV-19/Wuhan/IPBCAMS-WH-05/2020	Asia / China / Hubei / Wuhan	2020-01-01	Institute of Pathogen Biology, Chinese Academy of Medical Sciences & Peking Union Medical College	Institute of Pathogen Biology, Chinese Academy of Medical Sciences & Peking Union Medical College	Lili Ren, Jianwei Wang, Qi Jin, Zichun Xiang, Zhiqiang Wu, Chao Wu, Yiwei Liu
EPI_ISL_403929	hCoV-19/Wuhan/IPBCAMS-WH-04/2019	Asia / China / Hubei / Wuhan	2019-12-30	Institute of Pathogen Biology, Chinese Academy of Medical Sciences & Peking Union Medical College	Institute of Pathogen Biology, Chinese Academy of Medical Sciences & Peking Union Medical College	Lili Ren, Jianwei Wang, Qi Jin, Zichun Xiang, Zhiqiang Wu, Chao Wu, Yiwei Liu
EPI_ISL_403930	hCoV-19/Wuhan/IPBCAMS-WH-03/2019	Asia / China / Hubei / Wuhan	2019-12-30	Institute of Pathogen Biology, Chinese Academy of Medical Sciences & Peking Union Medical College	Institute of Pathogen Biology, Chinese Academy of Medical Sciences & Peking Union Medical College	Lili Ren, Jianwei Wang, Qi Jin, Zichun Xiang, Zhiqiang Wu, Chao Wu, Yiwei Liu
EPI_ISL_403931	hCoV-19/Wuhan/IPBCAMS-WH-02/2019	Asia / China / Hubei / Wuhan	2019-12-30	Institute of Pathogen Biology, Chinese Academy of Medical Sciences & Peking Union Medical College	Institute of Pathogen Biology, Chinese Academy of Medical Sciences & Peking Union Medical College	Lili Ren, Jianwei Wang, Qi Jin, Zichun Xiang, Zhiqiang Wu, Chao Wu, Yiwei Liu
EPI_ISL_403932	hCoV-19/Guangdong/20SF012/2020	Asia / China / Guandong / Shenzhen	2020-01-14	Guangdong Provincial Center for Diseases Control and Prevention; Guangdong Provincial Public Health	Department of Microbiology, Guangdong Provincial Center for Diseases Control and Prevention	Min Kang, Jie Wu, Jing Lu, Tao Liu, Baisheng Li, Shujiang Mei, Feng Ruan, Lifeng Lin, Changwen Ke, Haojie Zhong, Yingtao Zhang, Lirong Zou, Xuguang Chen, Qi Zhu, Jianpeng Xiao, Jianxiang Geng, Zhe Liu, Jianxiong Hu, Weilin Zeng, Xing Li, Yuhuang Liao, Xiujuan Tang, Songjian Xiao, Ying Wang, Yingchao Song, Xue Zhuang, Lijun Liang, Guanhao He, Huihong Deng, Tie Song, Jianfeng He, Wenjun Ma
EPI_ISL_403933	hCoV-19/Guangdong/20SF013/2020	Asia / China / Guandong / Shenzhen	2020-01-15	Guangdong Provincial Center for Diseases Control and Prevention; Guangdong Provincial Public Health	Department of Microbiology, Guangdong Provincial Center for Diseases Control and Prevention	Min Kang, Jie Wu, Jing Lu, Tao Liu, Baisheng Li, Shujiang Mei, Feng Ruan, Lifeng Lin, Changwen Ke, Haojie Zhong, Yingtao Zhang, Lirong Zou, Xuguang Chen, Qi Zhu, Jianpeng Xiao, Jianxiang Geng, Zhe Liu, Jianxiong Hu, Weilin Zeng, Xing Li, Yuhuang Liao, Xiujuan Tang, Songjian Xiao, Ying Wang, Yingchao Song, Xue Zhuang, Lijun Liang, Guanhao He, Huihong Deng, Tie Song, Jianfeng He, Wenjun Ma
EPI_ISL_403934	hCoV-19/Guangdong/20SF014/2020	Asia / China / Guandong / Shenzhen	2020-01-15	Guangdong Provincial Center for Diseases Control and Prevention; Guangdong Provincial Public Health	Department of Microbiology, Guangdong Provincial Center for Diseases Control and Prevention	Min Kang, Jie Wu, Jing Lu, Tao Liu, Baisheng Li, Shujiang Mei, Feng Ruan, Lifeng Lin, Changwen Ke, Haojie Zhong, Yingtao Zhang, Lirong Zou, Xuguang Chen, Qi Zhu, Jianpeng Xiao, Jianxiang Geng, Zhe Liu, Jianxiong Hu, Weilin Zeng, Xing Li, Yuhuang Liao, Xiujuan Tang, Songjian Xiao, Ying Wang, Yingchao Song, Xue Zhuang, Lijun Liang, Guanhao He, Huihong Deng, Tie Song, Jianfeng He, Wenjun Ma
EPI_ISL_403935	hCoV-19/Guangdong/20SF025/2020	Asia / China / Guangdong / Shenzhen	2020-01-15	Guangdong Provincial Center for Diseases Control and Prevention; Guangdong Provincial Public Health	Department of Microbiology, Guangdong Provincial Center for Diseases Control and Prevention	Min Kang, Jie Wu, Jing Lu, Tao Liu, Baisheng Li, Shujiang Mei, Feng Ruan, Lifeng Lin, Changwen Ke, Haojie Zhong, Yingtao Zhang, Lirong Zou, Xuguang Chen, Qi Zhu, Jianpeng Xiao, Jianxiang Geng, Zhe Liu, Jianxiong Hu, Weilin Zeng, Xing Li, Yuhuang Liao, Xiujuan Tang, Songjian Xiao, Ying Wang, Yingchao Song, Xue Zhuang, Lijun Liang, Guanhao He, Huihong Deng, Tie Song, Jianfeng He, Wenjun Ma
EPI_ISL_403936	hCoV-19/Guangdong/20SF028/2020	Asia / China / Guangdong / Zhuhai	2020-01-17	Guangdong Provincial Center for Diseases Control and Prevention; Guangdong Provincial Public Health	Department of Microbiology, Guangdong Provincial Center for Diseases Control and Prevention	Min Kang, Jie Wu, Jing Lu, Tao Liu, Baisheng Li, Shujiang Mei, Feng Ruan, Lifeng Lin, Changwen Ke, Haojie Zhong, Yingtao Zhang, Lirong Zou, Xuguang Chen, Qi Zhu, Jianpeng Xiao, Jianxiang Geng, Zhe Liu, Jianxiong Hu, Weilin Zeng, Xing Li, Yuhuang Liao, Xiujuan Tang, Songjian Xiao, Ying Wang, Yingchao Song, Xue Zhuang, Lijun Liang, Guanhao He, Huihong Deng, Tie Song, Jianfeng He, Wenjun Ma
EPI_ISL_403937	hCoV-19/Guangdong/20SF040/2020	Asia / China / Guangdong / Zhuhai	2020-01-18	Guangdong Provincial Center for Diseases Control and Prevention; Guangdong Provincial Public Health	Department of Microbiology, Guangdong Provincial Center for Diseases Control and Prevention	Min Kang, Jie Wu, Jing Lu, Tao Liu, Baisheng Li, Shujiang Mei, Feng Ruan, Lifeng Lin, Changwen Ke, Haojie Zhong, Yingtao Zhang, Lirong Zou, Xuguang Chen, Qi Zhu, Jianpeng Xiao, Jianxiang Geng, Zhe Liu, Jianxiong Hu, Weilin Zeng, Xing Li, Yuhuang Liao, Xiujuan Tang, Songjian Xiao, Ying Wang, Yingchao Song, Xue Zhuang, Lijun Liang, Guanhao He, Huihong Deng, Tie Song, Jianfeng He, Wenjun Ma
EPI_ISL_403962	hCoV-19/Nonthaburi/61/2020	Asia / Thailand / Nonthaburi	2020-01-08	Bamrasnaradura Hospital	1. Department of Medical Sciences, Ministry of Public Health, Thailand 2. Thai Red Cross Emerging Infectious Diseases - Health Science Centre 3. Department of Disease Control, Ministry of Public Health, Thailand	Pilailuk,Okada; Siripaporn,Phuygun; Thanutsapa,Thanadachakul; Supaporn,Wacharapluesadee; Sittiporn,Parnmen; Warawan,Wongboot; Sunthareeya,Waicharoen; Rome,Buathong; Malinee,Chittaganpitch; Nanthawan,Mekha
EPI_ISL_403963	hCoV-19/Nonthaburi/74/2020	Asia / Thailand / Nonthaburi	2020-01-13	Bamrasnaradura Hospital	1. Department of Medical Sciences, Ministry of Public Health, Thailand 2. Thai Red Cross Emerging Infectious Diseases - Health Science Centre 3. Department of Disease Control, Ministry of Public Health, Thailand	Pilailuk,Okada; Siripaporn,Phuygun; Thanutsapa,Thanadachakul; Supaporn,Wacharapluesadee; Sittiporn,Parnmen; Warawan,Wongboot; Sunthareeya,Waicharoen; Rome,Buathong; Malinee,Chittaganpitch; Nanthawan,Mekha
EPI_ISL_404227	hCoV-19/Zhejiang/WZ-01/2020	Asia / China / Zhejiang	2020-01-16	Zhejiang Provincial Center for Disease Control and Prevention	Department of Microbiology, Zhejiang Provincial Center for Disease Control and Prevention	Yin Chen, Yanjun Zhang, Haiyan Mao, Junhang Pan, Xiuyu Lou, Yiyu Lu, Juying Yan, Hanping Zhu, Jian Gao, Yan Feng, Yi Sun, Hao Yan, Zhen Li, Yisheng Sun, Liming Gong, Qiong Ge, Wen Shi, Xinying Wang, Wenwu Yao, Zhangnv Yang, Fang Xu, Chen Chen, Enfu Chen, Zhen Wang, Zhiping Chen, Jianmin Jiang, Chonggao Hu
EPI_ISL_404228	hCoV-19/Zhejiang/WZ-02/2020	Asia / China / Zhejiang	2020-01-17	Zhejiang Provincial Center for Disease Control and Prevention	Department of Microbiology, Zhejiang Provincial Center for Disease Control and Prevention	Yanjun Zhang, Yin Chen, Haiyan Mao, Junhang Pan, Xiuyu Lou, Yiyu Lu, Juying Yan, Hanping Zhu, Jian Gao, Yan Feng, Yi Sun, Hao Yan, Zhen Li, Yisheng Sun, Liming Gong, Qiong Ge, Wen Shi, Xinying Wang, Wenwu Yao, Zhangnv Yang, Fang Xu, Chen Chen, Enfu Chen, Zhen Wang, Zhiping Chen, Jianmin Jiang, Chonggao Hu
EPI_ISL_404253	hCoV-19/USA/IL1/2020	North America / USA / Illinois / Chicago	2020-01-21	IL Department of Public Health Chicago Laboratory	Pathogen Discovery, Respiratory Viruses Branch, Division of Viral Diseases, Centers for Dieases Control and Prevention	Ying Tao, Krista Queen, Clinton R. Paden, Jing Zhang, Yan Li, Anna Uehara, Xiaoyan Lu, Brian Lynch, Senthil Kumar K. Sakthivel, Brett L. Whitaker, Shifaq Kamili, Lijuan Wang, Janna' R. Murray, Susan I. Gerber, Stephen Lindstrom, Suxiang Tong
EPI_ISL_404895	hCoV-19/USA/WA1/2020	North America / USA / Washington / Snohomish County	2020-01-19	Providence Regional Medical Center	Division of Viral Diseases, Centers for Disease Control and Prevention	Queen,K., Tao,Y., Li,Y., Paden,C.R., Lu,X., Zhang,J., Gerber,S.I., Lindstrom,S., Tong,S.
EPI_ISL_405839	hCoV-19/Shenzhen/HKU-SZ-005/2020	Asia / China / Guangdong / Shenzhen	2020-01-11	The University of Hong Kong - Shenzhen Hospital	Li Ka Shing Faculty of Medicine, The University of Hong Kong	Chan,J.F.-W., Yuan,S., Kok,K.H., To,K.K.-W., Chu,H., Yang,J., Xing,F., Liu,J., Yip,C.C.-Y., Poon,R.W.-S., Tsai,H.W., Lo,S.K.-F., Chan,K.H., Poon,V.K.-M., Chan,W.M., Ip,J.D., Cai,J.P., Cheng,V.C.-C., Chen,H., Hui,C.K.-M. and Yuen,K.Y.
EPI_ISL_406030	hCoV-19/Shenzhen/HKU-SZ-002/2020	Asia / China / Guangdong / Shenzhen	2020-01-10	The University of Hong Kong - Shenzhen Hospital	Li Ka Shing Faculty of Medicine, The University of Hong Kong	Chan,J.F.-W., Yuan,S., Kok,K.H., To,K.K.-W., Chu,H., Yang,J., Xing,F., Liu,J., Yip,C.C.-Y., Poon,R.W.-S., Tsai,H.W., Lo,S.K.-F., Chan,K.H., Poon,V.K.-M., Chan,W.M., Ip,J.D., Cai,J.P., Cheng,V.C.-C., Chen,H., Hui,C.K.-M. and Yuen,K.Y.
EPI_ISL_406031	hCoV-19/Taiwan/2/2020	Asia / Taiwan / Kaohsiung	2020-01-23	Centers for Disease Control, R.O.C. (Taiwan)	Centers for Disease Control, R.O.C. (Taiwan)	Ji-Rong Yang, Yu-Chi Lin, Jung-Jung Mu, Ming-Tsan Liu, Shu-Ying Li
EPI_ISL_406034	hCoV-19/USA/CA1/2020	North America / USA / California / Los Angeles	2020-01-23	California Department of Public Health	Pathogen Discovery, Respiratory Viruses Branch, Division of Viral Diseases, Centers for Dieases Control and Prevention	Anna Uehara, Krista Queen, Ying Tao, Yan Li, Clinton R. Paden, Jing Zhang, Xiaoyan Lu, Brian Lynch, Senthil Kumar K. Sakthivel, Brett L. Whitaker, Shifaq Kamili, Lijuan Wang, Janna' R. Murray, Susan I. Gerber, Stephen Lindstrom, Suxiang Tong
EPI_ISL_406036	hCoV-19/USA/CA2/2020	North America / USA / California / Orange County	2020-01-22	California Department of Public Health	Pathogen Discovery, Respiratory Viruses Branch, Division of Viral Diseases, Centers for Dieases Control and Prevention	Anna Uehara, Krista Queen, Ying Tao, Yan Li, Clinton R. Paden, Jing Zhang, Xiaoyan Lu, Brian Lynch, Senthil Kumar K. Sakthivel, Brett L. Whitaker, Shifaq Kamili, Lijuan Wang, Janna' R. Murray, Susan I. Gerber, Stephen Lindstrom, Suxiang Tong
EPI_ISL_406223	hCoV-19/USA/AZ1/2020	North America / USA / Arizona / Phoenix	2020-01-22	Arizona Department of Health Services	Pathogen Discovery, Respiratory Viruses Branch, Division of Viral Diseases, Centers for Disease Control and Prevention	Ying Tao, Clinton R. Paden, Krista Queen, Anna Uehara, Yan Li, Jing Zhang, Xiaoyan Lu, Brian Lynch, Senthil Kumar K. Sakthivel, Brett L. Whitaker, Shifaq Kamili, Lijuan Wang, Janna' R. Murray, Susan I. Gerber, Stephen Lindstrom, Suxiang Tong
EPI_ISL_406531	hCoV-19/Guangdong/20SF174/2020	Asia / China / Guangdong / Zhuhai	2020-01-22	Guangdong Provincial Center for Diseases Contorl and Prevention; Guangdong Provinical Public Health	Guangdong Provincial Center for Disease Control and Prevention	Min Kang, Jie Wu, Jing Lu, Tao Liu, Baisheng Li, Shujiang Mei, Feng Ruan, Lifeng Lin, Changwen Ke, Haojie Zhong, Yingtao Zhang, Lirong Zou, Xuguang Chen, Qi Zhu, Jianpeng Xiao, Jianxiang Geng, Zhe Liu, Jianxiong Hu, Weilin Zeng, Xing Li, Yuhuang Liao, Xiujuan Tang, Songjian Xiao, Ying Wang, Yingchao Song, Xue Zhuang, Lijun Liang, Guanhao He, Huihong Deng, Tie Song, Jianfeng He, Wenjun Ma
EPI_ISL_406533	hCoV-19/Guangzhou/20SF206/2020	Asia / China / Guangdong / Guangzhou	2020-01-22	Guangdong Provincial Center for Diseases Contorl and Prevention; Guangdong Provinical Public Health	Guangdong Provincial Center for Diseases Control and Prevention	Min Kang, Jie Wu, Jing Lu, Tao Liu, Baisheng Li, Shujiang Mei, Feng Ruan, Lifeng Lin, Changwen Ke, Haojie Zhong, Yingtao Zhang, Lirong Zou, Xuguang Chen, Qi Zhu, Jianpeng Xiao, Jianxiang Geng, Zhe Liu, Jianxiong Hu, Weilin Zeng, Xing Li, Yuhuang Liao, Xiujuan Tang, Songjian Xiao, Ying Wang, Yingchao Song, Xue Zhuang, Lijun Liang, Guanhao He, Huihong Deng, Tie Song, Jianfeng He, Wenjun Ma
EPI_ISL_406534	hCoV-19/Foshan/20SF207/2020	Asia / China / Guangdong / Foshan	2020-01-22	Guangdong Provincial Center for Diseases Control and Prevention; Guangdong Provincial Public Health	Guangdong Provincial Center for Diseases Control and Prevention	Min Kang, Jie Wu, Jing Lu, Tao Liu, Baisheng Li, Shujiang Mei, Feng Ruan, Lifeng Lin, Changwen Ke, Haojie Zhong, Yingtao Zhang, Lirong Zou, Xuguang Chen, Qi Zhu, Jianpeng Xiao, Jianxiang Geng, Zhe Liu, Jianxiong Hu, Weilin Zeng, Xing Li, Yuhuang Liao, Xiujuan Tang, Songjian Xiao, Ying Wang, Yingchao Song, Xue Zhuang, Lijun Liang, Guanhao He, Huihong Deng, Tie Song, Jianfeng He, Wenjun Ma
EPI_ISL_406535	hCoV-19/Foshan/20SF210/2020	Asia / China / Guangdong / Foshan	2020-01-22	Guangdong Provincial Center for Diseases Control and Prevention; Guangdong Provincial Public Health	Guangdong Provincial Center for Diseases Control and Prevention	Min Kang, Jie Wu, Jing Lu, Tao Liu, Baisheng Li, Shujiang Mei, Feng Ruan, Lifeng Lin, Changwen Ke, Haojie Zhong, Yingtao Zhang, Lirong Zou, Xuguang Chen, Qi Zhu, Jianpeng Xiao, Jianxiang Geng, Zhe Liu, Jianxiong Hu, Weilin Zeng, Xing Li, Yuhuang Liao, Xiujuan Tang, Songjian Xiao, Ying Wang, Yingchao Song, Xue Zhuang, Lijun Liang, Guanhao He, Huihong Deng, Tie Song, Jianfeng He, Wenjun Ma
EPI_ISL_406536	hCoV-19/Foshan/20SF211/2020	Asia / China / Guangdong / Foshan	2020-01-22	Guangdong Provincial Center for Diseases Control and Prevention; Guangdong Provincial Public Health	Guangdong Provincial Center for Diseases Control and Prevention	Min Kang, Jie Wu, Jing Lu, Tao Liu, Baisheng Li, Shujiang Mei, Feng Ruan, Lifeng Lin, Changwen Ke, Haojie Zhong, Yingtao Zhang, Lirong Zou, Xuguang Chen, Qi Zhu, Jianpeng Xiao, Jianxiang Geng, Zhe Liu, Jianxiong Hu, Weilin Zeng, Xing Li, Yuhuang Liao, Xiujuan Tang, Songjian Xiao, Ying Wang, Yingchao Song, Xue Zhuang, Lijun Liang, Guanhao He, Huihong Deng, Tie Song, Jianfeng He, Wenjun Ma
EPI_ISL_406538	hCoV-19/Guangdong/20SF201/2020	Asia / China / Guangdong	2020-01-23	Guangdong Provincial Center for Diseases Control and Prevention;Guangdong Provincial Institute of Public Health	Guangdong Provincial Center for Diseases Control and Prevention	Min Kang, Jie Wu, Jing Lu, Tao Liu, Baisheng Li, Shujiang Mei, Feng Ruan, Lifeng Lin, Changwen Ke, Haojie Zhong, Yingtao Zhang, Lirong Zou, Xuguang Chen, Qi Zhu, Jianpeng Xiao, Jianxiang Geng, Zhe Liu, Jianxiong Hu, Weilin Zeng, Xing Li, Yuhuang Liao, Xiujuan Tang, Songjian Xiao, Ying Wang, Yingchao Song, Xue Zhuang, Lijun Liang, Guanhao He, Huihong Deng, Tie Song, Jianfeng He, Wenjun Ma
EPI_ISL_406592	hCoV-19/Shenzhen/SZTH-001/2020	Asia / China / Guandong / Shenzhen	2020-01-13	Shenzhen Third People's Hospital	Shenzhen Key Laboratory of Pathogen and Immunity, National Clinical Research Center for Infectious Disease,Shenzhen Third People's Hospital	Yang Yang, Chenguang Shen, Li Xing, Zhixiang Xu, Haixia Zheng, Yingxia Liu
EPI_ISL_406593	hCoV-19/Shenzhen/SZTH-002/2020	Asia / China / Guandong / Shenzhen	2020-01-13	Shenzhen Key Laboratory of Pathogen and Immunity, National Clinical Research Center for Infectious Disease, Shenzhen Third People's Hospital	Shenzhen Key Laboratory of Pathogen and Immunity, National Clinical Research Center for Infectious Disease, Shenzhen Third People's Hospital	Yang Yang, Chenguang Shen, Li Xing, Zhixiang Xu, Haixia Zheng, Yingxia Liu
EPI_ISL_406594	hCoV-19/Shenzhen/SZTH-003/2020	Asia / China / Guandong / Shenzhen	2020-01-16	Shenzhen Key Laboratory of Pathogen and Immunity, National Clinical Research Center for Infectious Disease, Shenzhen Third People's Hospital	Shenzhen Key Laboratory of Pathogen and Immunity, National Clinical Research Center for Infectious Disease, Shenzhen Third People's Hospital	Yang Yang, Chenguang Shen, Li Xing, Zhixiang Xu, Haixia Zheng, Yingxia Liu
EPI_ISL_406595	hCoV-19/Shenzhen/SZTH-004/2020	Asia / China / Guandong / Shenzhen	2020-01-16	Shenzhen Key Laboratory of Pathogen and Immunity, National Clinical Research Center for Infectious Disease, Shenzhen Third People's Hospital	Shenzhen Key Laboratory of Pathogen and Immunity, National Clinical Research Center for Infectious Disease, Shenzhen Third People's Hospital	Yang Yang, Chenguang Shen, Li Xing, Zhixiang Xu, Haixia Zheng, Yingxia Liu
EPI_ISL_406596	hCoV-19/France/IDF0372/2020	Europe / France / Ile-de-France / Paris	2020-01-23	Department of Infectious and Tropical Diseases, Bichat Claude Bernard Hospital, Paris	National Reference Center for Viruses of Respiratory Infections, Institut Pasteur, Paris	Mélanie Albert, Marion Barbet, Sylvie Behillil, Méline Bizard, Angela Brisebarre, Flora Donati, Vincent Enouf, Maud Vanpeene, Sylvie van der Werf, Yazdan Yazdanpanah, Xavier Lescure.
EPI_ISL_406597	hCoV-19/France/IDF0373/2020	Europe / France / Ile-de-France / Paris	2020-01-23	Department of Infectious and Tropical Diseases, Bichat Claude Bernard Hospital, Paris	National Reference Center for Viruses of Respiratory Infections, Institut Pasteur, Paris	Mélanie Albert, Marion Barbet, Sylvie Behillil, Méline Bizard, Angela Brisebarre, Flora Donati, Vincent Enouf, Maud Vanpeene, Sylvie van der Werf, Yazdan Yazdanpanah, Xavier Lescure.
EPI_ISL_406716	hCoV-19/China/WHU01/2020	Asia / China / Hubei / Wuhan	2020-01-02	unknown	State Key Laboratory of Virology, Wuhan University	Chen,L., Liu,W., Zhang,Q., Xu,K., Ye,G., Wu,W., Sun,Z., Liu,F., Wu,K., Mei,Y., Zhang,W., Chen,Y., Li,Y., Shi,M., Lan,K. and Liu,Y.
EPI_ISL_406717	hCoV-19/China/WHU02/2020	Asia / China / Hubei / Wuhan	2020-01-02	unknown	State Key Laboratory of Virology, Wuhan University	Chen,L., Liu,W., Zhang,Q., Xu,K., Ye,G., Wu,W., Sun,Z., Liu,F., Wu,K., Mei,Y., Zhang,W., Chen,Y., Li,Y., Shi,M., Lan,K. and Liu,Y.
EPI_ISL_406798	hCoV-19/Wuhan/WH01/2019	Asia / China / Hubei / Wuhan	2019-12-26	General Hospital of Central Theater Command of People's Liberation Army of China	BGI & Institute of Microbiology, Chinese Academy of Sciences & Shandong First Medical University & Shandong Academy of Medical Sciences & General Hospital of Central Theater Command of People's Liberation Army of China	Weijun Chen, Yuhai Bi, Weifeng Shi and Zhenhong Hu
EPI_ISL_406800	hCoV-19/Wuhan/WH03/2020	Asia / China / Hubei / Wuhan	2020-01-01	General Hospital of Central Theater Command of People's Liberation Army of China	BGI & Institute of Microbiology, Chinese Academy of Sciences & Shandong First Medical University & Shandong Academy of Medical Sciences & General Hospital of Central Theater Command of People's Liberation Army of China	Weijun Chen, Yuhai Bi, Weifeng Shi and Zhenhong Hu
EPI_ISL_406801	hCoV-19/Wuhan/WH04/2020	Asia / China / Hubei / Wuhan	2020-01-05	General Hospital of Central Theater Command of People's Liberation Army of China	BGI & Institute of Microbiology, Chinese Academy of Sciences & Shandong First Medical University & Shandong Academy of Medical Sciences & General Hospital of Central Theater Command of People's Liberation Army of China	Weijun Chen, Yuhai Bi, Weifeng Shi and Zhenhong Hu
EPI_ISL_406844	hCoV-19/Australia/VIC01/2020	Oceania / Australia / Victoria / Clayton	2020-01-25	Monash Medical Centre	Collaboration between the University of Melbourne at The Peter Doherty Institute for Infection and Immunity, and the Victorian Infectious Disease Reference Laboratory	Caly,L., Seemann,T., Schultz,M., Druce,J. and Taiaroa,G
EPI_ISL_406862	hCoV-19/Germany/BavPat1/2020	Europe / Germany / Bavaria / Munich	2020-01-28	Charité Universitätsmedizin Berlin, Institute of Virology; Institut für Mikrobiologie der Bundeswehr, Munich	Charité Universitätsmedizin Berlin, Institute of Virology	Victor M Corman, Julia Schneider, Talitha Veith, Barbara Mühlemann, Markus Antwerpen, Christian Drosten, Roman Wölfel
EPI_ISL_406970	hCoV-19/Hangzhou/HZ-1/2020	Asia / China / Zhejiang / Hangzhou	2020-01-20	Hangzhou Center for Disease and Control Microbiology Lab	Hangzhou Center for Disease and Control Microbiology Lab	Yu Hua, Wang Haoqiu, Li Jun, Yu Xinfeng
EPI_ISL_406973	hCoV-19/Singapore/1/2020	Asia / Singapore	2020-01-23	Singapore General Hospital	National Public Health Laboratory	Mak, TM; Octavia S; Chavatte JM; Zhou, ZY; Cui, L; Lin, RTP
EPI_ISL_407071	hCoV-19/England/01/2020	Europe / United Kingdom / England	2020-01-29	Respiratory Virus Unit, Microbiology Services Colindale, Public Health England	Respiratory Virus Unit, Microbiology Services Colindale, Public Health England	Monica Galiano, Shahjahan Miah, Richard Myers, Angie Lackenby, Omolola Akinbami, Tiina Talts, Leena Bhaw, Kirstin Edwards, Jonathan Hubb, Joanna Ellis, Maria Zambon
EPI_ISL_407073	hCoV-19/England/02/2020	Europe / United Kingdom / England	2020-01-29	Respiratory Virus Unit, Microbiology Services Colindale, Public Health England	Respiratory Virus Unit, Microbiology Services Colindale, Public Health England	Monica Galiano, Shahjahan Miah, Richard Myers, Angie Lackenby, Omolola Akinbami, Tiina Talts, Leena Bhaw, Kirstin Edwards, Jonathan Hubb, Joanna Ellis, Maria Zambon.
EPI_ISL_407079	hCoV-19/Finland/1/2020	Europe / Finland / Lapland	2020-01-29	Lapland Central Hospital	Department of Virology, University of Helsinki and Helsinki University Hospital, Helsinki, Finland	Teemu Smura, Suvi Kuivanen, Hannimari Kallio-Kokko, Olli Vapalahti
EPI_ISL_407084	hCoV-19/Japan/AI/I-004/2020	Asia / Japan / Aichi	2020-01-25	Department of Virology III, National Institute of Infectious Diseases	Pathogen Genomics Center, National Institute of Infectious Diseases	Tsuyoshi Sekizuka, Shutoku Matsuyama, Naganori Nao, Kazuya Shirato, Shinji Watanabe, Makoto Takeda, Makoto Kuroda
EPI_ISL_407193	hCoV-19/South Korea/KCDC03/2020	Asia / South Korea / Gyeonggi-do	2020-01-25	Korea Centers for Disease Control & Prevention (KCDC) Center for Laboratory Control of Infectious Diseases Division of Viral Diseases	Korea Centers for Disease Control & Prevention (KCDC) Center for Laboratory Control of Infectious Diseases Division of Viral Diseases	Jeong-Min Kim, Yoon-Seok Chung, Namjoo Lee, Mi-Seon Kim, SangHee Woo, Hye-Joon Jo, Sehee Park, Heui Man Kim, Myung Guk Han
EPI_ISL_407214	hCoV-19/USA/WA1-A12/2020	North America / USA / Washington	2020-01-25	WA State Department of Health	Pathogen Discovery, Respiratory Viruses Branch, Division of Viral Diseases, Centers for Dieases Control and Prevention	Krista Queen, Azaibi Tamin, Jennifer Harcourt, Ying Tao, Clinton R. Paden, Jing Zhang, Yan Li, Anna Uehara, Xiaoyan Lu, Shifaq Kamili, Rashi Gautam, Haibin Wang, Janna' R. Murray, Susan I. Gerber, Stephen Lindstrom, Natalie Thornburg, Suxiang Tong
EPI_ISL_407215	hCoV-19/USA/WA1-F6/2020	North America / USA / Washington	2020-01-25	Washington State Department of Health	Pathogen Discovery, Respiratory Viruses Branch, Division of Viral Diseases, Centers for Dieases Control and Prevention	Krista Queen, Azaibi Tamin, Jennifer Harcourt, Ying Tao, Clinton R. Paden, Jing Zhang, Yan Li, Anna Uehara, Xiaoyan Lu, Shifaq Kamili, Rashi Gautam, Haibin Wang, Janna' R. Murray, Susan I. Gerber, Stephen Lindstrom, Natalie Thornburg, Suxiang Tong
EPI_ISL_407313	hCoV-19/Hangzhou/HZCDC0001/2020	Asia / China / Zhejiang / Hangzhou	2020-01-19	Hangzhou Center for Disease Control and Prevention	Hangzhou Center for Disease Control and Prevention	Jun Li, Haoqiu Wang, Hua Yu, Lingfeng Mao, Xinfen Yu, Zhou Sun, Qingxin Kong, Xin Qian, Shuchang Chen, Xuchu Wang
EPI_ISL_407893	hCoV-19/Australia/NSW01/2020	Oceania / Australia / New South Wales / Sydney	2020-01-24	Centre for Infectious Diseases and Microbiology Laboratory Services	NSW Health Pathology - Institute of Clinical Pathology and Medical Research; Westmead Hospital; University of Sydney	Eden J-S, Carter I, Rahman H, Holmes EC, Rockett R, O’Sullivan MV, Sintchenko V, Chen SC, Maddocks S, Kok J and Dwyer DE for the 2019-nCoV Study Group
EPI_ISL_407894	hCoV-19/Australia/QLD01/2020	Oceania / Australia / Queensland / Gold Coast	2020-01-28	Pathology Queensland	Public Health Virology Laboratory	Ben Huang, Alyssa Pyke, Amanda De Jong, Andrew Van Den Hurk, Carmel Taylor, David Warrilow, Doris Genge, Elisabeth Gamez, Glen Hewitson, Ian Maxwell Mackay, Inga Sultana, Jamie McMahon, Jean Barcelon, Judy Northill, Mitchell Finger, Natalie Simpson, Neelima Nair, Peter Burtonclay, Peter Moore, Sarah Wheatley, Sean Moody, Sonja Hall-Mendelin, Timothy Gardam, and Frederick Moore.
EPI_ISL_407896	hCoV-19/Australia/QLD02/2020	Oceania / Australia / Queensland / Gold Coast	2020-01-30	Pathology Queensland	Public Health Virology Laboratory	Ben Huang, Alyssa Pyke, Amanda De Jong, Andrew Van Den Hurk, Carmel Taylor, David Warrilow, Doris Genge, Elisabeth Gamez, Glen Hewitson, Ian Maxwell Mackay, Inga Sultana, Jamie McMahon, Jean Barcelon, Judy Northill, Mitchell Finger, Natalie Simpson, Neelima Nair, Peter Burtonclay, Peter Moore, Sarah Wheatley, Sean Moody, Sonja Hall-Mendelin, Timothy Gardam, and Frederick Moore.
EPI_ISL_407976	hCoV-19/Belgium/GHB-03021/2020	Europe / Belgium / Leuven	2020-02-03	KU Leuven, Clinical and Epidemiological Virology	KU Leuven, Clinical and Epidemiological Virology	Bert Vanmechelen, Elke Wollants, Annabel Rector, Els Keyaerts, Lies Laenen, Marc Van Ranst, and Piet Maes
EPI_ISL_407987	hCoV-19/Singapore/2/2020	Asia / Singapore	2020-01-25	Singapore General Hospital	Programme in Emerging Infectious Diseases, Duke-NUS Medical School	Danielle E Anderson, Martin Linster, Yan Zhuang, Jayanthi Jayakumar, Kian Sing Chan, Lynette LE Oon, Jenny GH Low, Yvonne CF Su, Linfa Wang, Gavin JD Smith
EPI_ISL_407988	hCoV-19/Singapore/3/2020	Asia / Singapore	2020-02-01	National Centre for Infectious Diseases	Programme in Emerging Infectious Diseases, Duke-NUS Medical School	Danielle E Anderson, Martin Linster, Yan Zhuang, Jayanthi Jayakumar, David CB Lye, Yee Sin Leo, Barnaby E Young, Yvonne CF Su, Linfa Wang, Gavin JD Smith
EPI_ISL_408008	hCoV-19/USA/CA3/2020	North America / USA / California	2020-01-29	California Department of Health	Pathogen Discovery, Respiratory Viruses Branch, Division of Viral Diseases, Centers for Disease Control and Prevention	Krista Queen, Jing Zhang, Yan Li, Ying Tao, Anna Uehara, Clinton Paden, Xiaoyan Lu, Brian Lynch, Senthil Kumar K. Sakthivel, Brett L. Whitaker, Shifaq Kamili, Lijuan Wang, Janna' R. Murray, Susan I. Gerber, Stephen Lindstrom, Suxiang Tong
EPI_ISL_408009	hCoV-19/USA/CA4/2020	North America / USA / California	2020-01-29	California Department of Health	Pathogen Discovery, Respiratory Viruses Branch, Division of Viral Diseases, Centers for Dieases Control and Prevention	Krista Queen, Jing Zhang, Yan Li, Ying Tao, Anna Uehara, Clinton Paden, Xiaoyan Lu, Brian Lynch, Senthil Kumar K. Sakthivel, Brett L. Whitaker, Shifaq Kamili, Lijuan Wang, Janna' R. Murray, Susan I. Gerber, Stephen Lindstrom, Suxiang Tong
EPI_ISL_408010	hCoV-19/USA/CA5/2020	North America / USA / California	2020-01-29	California Department of Health	Pathogen Discovery, Respiratory Viruses Branch, Division of Viral Diseases, Centers for Dieases Control and Prevention	Ying Tao, Krista Queen, Jing Zhang, Yan Li, Anna Uehara, Clinton Paden, Xiaoyan Lu, Brian Lynch, Senthil Kumar K. Sakthivel, Brett L. Whitaker, Shifaq Kamili, Lijuan Wang, Janna' R. Murray, Susan I. Gerber, Stephen Lindstrom, Suxiang Tong
EPI_ISL_410538	hCoV-19/pangolin/Guangxi/P4L/2017	Asia / China / Guangxi	2017	Beijing Institute of Microbiology and Epidemiology	Beijing Institute of Microbiology and Epidemiology	Wu-Chun Cao; Tommy Tsan-Yuk Lam; Na Jia; Ya-Wei Zhang; Jia-Fu Jiang; Bao-Gui Jiang
EPI_ISL_410539	hCoV-19/pangolin/Guangxi/P1E/2017	Asia / China / Guangxi	2017	Beijing Institute of Microbiology and Epidemiology	Beijing Institute of Microbiology and Epidemiology	Wu-Chun Cao; Tommy Tsan-Yuk Lam; Na Jia; Ya-Wei Zhang; Jia-Fu Jiang; Bao-Gui Jiang
EPI_ISL_410541	hCoV-19/pangolin/Guangxi/P5E/2017	Asia / China / Guangxi	2017	Beijing Institute of Microbiology and Epidemiology	Beijing Institute of Microbiology and Epidemiology	Wu-Chun Cao; Tommy Tsan-Yuk Lam; Na Jia; Ya-Wei Zhang; Jia-Fu Jiang; Bao-Gui Jiang
EPI_ISL_410540	hCoV-19/pangolin/Guangxi/P5L/2017	Asia / China / Guangxi	2017	Beijing Institute of Microbiology and Epidemiology	Beijing Institute of Microbiology and Epidemiology	Wu-Chun Cao; Tommy Tsan-Yuk Lam; Na Jia; Ya-Wei Zhang; Jia-Fu Jiang; Bao-Gui Jiang
EPI_ISL_410721	hCoV-19/pangolin/Guangdong/1/2019	Asia / China / Guangdong	2019	South China Agricultural University	South China Agricultural University	Yongyi Shen, Lihua Xiao, Wu Chen
